# Supplementary material for: Proteomic characterisation of perhexiline treatment on THP-1 M1 macrophage differentiation
Source: Front Immunol. 2023 Mar 13;14:1054588. doi: 10.3389/fimmu.2023.1054588 (PMC10040681; doi:10.3389/fimmu.2023.1054588)
Supplement: Supplementary file 2 [file DataSheet_2.zip › Supplementary Tables.xlsx]

## Sheet: Table S1
Table S1: Raw Parsed LC-MS Data
	R.Condition	R.PrecursorsIdentified	R.ProteinGroupsIdentified	R.Replicate	PG.QValue (Run-Wise)	R.StrippedSequencesIdentified	PG.Genes	PG.NrOfStrippedSequencesMeasured	PG.ProteinAccessions	PG.ProteinNames	PG.UniProtIds	PG.BiologicalProcess	PG.CellularComponent	PG.MolecularFunction	PG.Coverage	PG.Cscore	PG.IsSingleHit	PG.ManuallyAccepted	PG.NrOfModifiedSequencesIdentified	PG.NrOfPrecursorsIdentified	PG.NrOfStrippedSequencesIdentified	PG.Pvalue	PG.Qvalue	PG.RunEvidenceCount	PG.MS1Quantity	PG.MS2Quantity	PG.NrOfModifiedSequencesUsedForQuantification	PG.NrOfPrecursorsUsedForQuantification	PG.NrOfStrippedSequencesUsedForQuantification	PG.Quantity
1	Control	21185	2977	1	0.110729	17141	NHEJ1	1	H7C0G7;Q9H9Q4	H7C0G7_HUMAN;NHEJ1_HUMAN	H7C0G7;Q9H9Q4	;double-strand break repair via nonhomologous end joining,central nervous system development,response to ionizing radiation,B cell differentiation,T cell differentiation,positive regulation of ligase activity	;fibrillar center,nucleus,nucleoplasm,nonhomologous end joining complex,DNA ligase IV complex	;protein binding,DNA end binding	0%;0%	0.646096	FALSE	FALSE	0	0	0	0.987643	0.0523013	0	NA	NA	0	0	0	NA
2	Control	18946	2876	2	0.120651	15622	NHEJ1	1	H7C0G7;Q9H9Q4	H7C0G7_HUMAN;NHEJ1_HUMAN	H7C0G7;Q9H9Q4	;double-strand break repair via nonhomologous end joining,central nervous system development,response to ionizing radiation,B cell differentiation,T cell differentiation,positive regulation of ligase activity	;fibrillar center,nucleus,nucleoplasm,nonhomologous end joining complex,DNA ligase IV complex	;protein binding,DNA end binding	0%;0%	0.646096	FALSE	FALSE	0	0	0	0.987643	0.0523013	0	NA	NA	0	0	0	NA
3	Control	17941	2810	3	0.169775	14527	NHEJ1	1	H7C0G7;Q9H9Q4	H7C0G7_HUMAN;NHEJ1_HUMAN	H7C0G7;Q9H9Q4	;double-strand break repair via nonhomologous end joining,central nervous system development,response to ionizing radiation,B cell differentiation,T cell differentiation,positive regulation of ligase activity	;fibrillar center,nucleus,nucleoplasm,nonhomologous end joining complex,DNA ligase IV complex	;protein binding,DNA end binding	0%;0%	0.646096	FALSE	FALSE	0	0	0	0.987643	0.0523013	0	NA	NA	0	0	0	NA
4	Control	19616	2917	4	0.116839	15943	NHEJ1	1	H7C0G7;Q9H9Q4	H7C0G7_HUMAN;NHEJ1_HUMAN	H7C0G7;Q9H9Q4	;double-strand break repair via nonhomologous end joining,central nervous system development,response to ionizing radiation,B cell differentiation,T cell differentiation,positive regulation of ligase activity	;fibrillar center,nucleus,nucleoplasm,nonhomologous end joining complex,DNA ligase IV complex	;protein binding,DNA end binding	0%;0%	0.646096	FALSE	FALSE	0	0	0	0.987643	0.0523013	0	NA	NA	0	0	0	NA
5	Control	20029	2954	5	0.116717	16293	NHEJ1	1	H7C0G7;Q9H9Q4	H7C0G7_HUMAN;NHEJ1_HUMAN	H7C0G7;Q9H9Q4	;double-strand break repair via nonhomologous end joining,central nervous system development,response to ionizing radiation,B cell differentiation,T cell differentiation,positive regulation of ligase activity	;fibrillar center,nucleus,nucleoplasm,nonhomologous end joining complex,DNA ligase IV complex	;protein binding,DNA end binding	0%;0%	0.646096	FALSE	FALSE	0	0	0	0.987643	0.0523013	0	NA	NA	0	0	0	NA
6	Treated	18001	2837	1	0.163923	14676	NHEJ1	1	H7C0G7;Q9H9Q4	H7C0G7_HUMAN;NHEJ1_HUMAN	H7C0G7;Q9H9Q4	;double-strand break repair via nonhomologous end joining,central nervous system development,response to ionizing radiation,B cell differentiation,T cell differentiation,positive regulation of ligase activity	;fibrillar center,nucleus,nucleoplasm,nonhomologous end joining complex,DNA ligase IV complex	;protein binding,DNA end binding	0%;0%	0.646096	FALSE	FALSE	0	0	0	0.987643	0.0523013	0	NA	NA	0	0	0	NA
7	Treated	14539	2425	2	0.280246	12039	NHEJ1	1	H7C0G7;Q9H9Q4	H7C0G7_HUMAN;NHEJ1_HUMAN	H7C0G7;Q9H9Q4	;double-strand break repair via nonhomologous end joining,central nervous system development,response to ionizing radiation,B cell differentiation,T cell differentiation,positive regulation of ligase activity	;fibrillar center,nucleus,nucleoplasm,nonhomologous end joining complex,DNA ligase IV complex	;protein binding,DNA end binding	0%;0%	0.646096	FALSE	FALSE	0	0	0	0.987643	0.0523013	0	NA	NA	0	0	0	NA
8	Treated	18771	2825	3	0.161567	15276	NHEJ1	1	H7C0G7;Q9H9Q4	H7C0G7_HUMAN;NHEJ1_HUMAN	H7C0G7;Q9H9Q4	;double-strand break repair via nonhomologous end joining,central nervous system development,response to ionizing radiation,B cell differentiation,T cell differentiation,positive regulation of ligase activity	;fibrillar center,nucleus,nucleoplasm,nonhomologous end joining complex,DNA ligase IV complex	;protein binding,DNA end binding	0%;0%	0.646096	FALSE	FALSE	0	0	0	0.987643	0.0523013	0	NA	NA	0	0	0	NA
9	Treated	18549	2866	4	0.157069	15193	NHEJ1	1	H7C0G7;Q9H9Q4	H7C0G7_HUMAN;NHEJ1_HUMAN	H7C0G7;Q9H9Q4	;double-strand break repair via nonhomologous end joining,central nervous system development,response to ionizing radiation,B cell differentiation,T cell differentiation,positive regulation of ligase activity	;fibrillar center,nucleus,nucleoplasm,nonhomologous end joining complex,DNA ligase IV complex	;protein binding,DNA end binding	0%;0%	0.646096	FALSE	FALSE	0	0	0	0.987643	0.0523013	0	NA	NA	0	0	0	NA
10	Treated	14608	2582	5	0.235279	12829	NHEJ1	1	H7C0G7;Q9H9Q4	H7C0G7_HUMAN;NHEJ1_HUMAN	H7C0G7;Q9H9Q4	;double-strand break repair via nonhomologous end joining,central nervous system development,response to ionizing radiation,B cell differentiation,T cell differentiation,positive regulation of ligase activity	;fibrillar center,nucleus,nucleoplasm,nonhomologous end joining complex,DNA ligase IV complex	;protein binding,DNA end binding	0%;0%	0.646096	FALSE	FALSE	0	0	0	0.987643	0.0523013	0	NA	NA	0	0	0	NA
11	Control	21185	2977	1	0.107928	17141	EXOC2;;EXOC2	1	A0A024QZT2;B3KPN7;Q96KP1	A0A024QZT2_HUMAN;B3KPN7_HUMAN;EXOC2_HUMAN	A0A024QZT2;B3KPN7;Q96KP1	;;protein transport,cilium morphogenesis,regulation of entry of bacterium into host cell,Golgi to plasma membrane transport,exocytosis	;;cytosol,plasma membrane,membrane,Flemming body,exocyst	;;protein binding,protein kinase binding,small GTPase binding,protein N-terminus binding	0%;0%;0%	0.658327	FALSE	FALSE	0	0	0	0.975498	0.0516741	0	NA	NA	0	0	0	NA
12	Control	18946	2876	2	0.138902	15622	EXOC2;;EXOC2	1	A0A024QZT2;B3KPN7;Q96KP1	A0A024QZT2_HUMAN;B3KPN7_HUMAN;EXOC2_HUMAN	A0A024QZT2;B3KPN7;Q96KP1	;;protein transport,cilium morphogenesis,regulation of entry of bacterium into host cell,Golgi to plasma membrane transport,exocytosis	;;cytosol,plasma membrane,membrane,Flemming body,exocyst	;;protein binding,protein kinase binding,small GTPase binding,protein N-terminus binding	0%;0%;0%	0.658327	FALSE	FALSE	0	0	0	0.975498	0.0516741	0	NA	NA	0	0	0	NA
13	Control	17941	2810	3	0.156442	14527	EXOC2;;EXOC2	1	A0A024QZT2;B3KPN7;Q96KP1	A0A024QZT2_HUMAN;B3KPN7_HUMAN;EXOC2_HUMAN	A0A024QZT2;B3KPN7;Q96KP1	;;protein transport,cilium morphogenesis,regulation of entry of bacterium into host cell,Golgi to plasma membrane transport,exocytosis	;;cytosol,plasma membrane,membrane,Flemming body,exocyst	;;protein binding,protein kinase binding,small GTPase binding,protein N-terminus binding	0%;0%;0%	0.658327	FALSE	FALSE	0	0	0	0.975498	0.0516741	0	NA	NA	0	0	0	NA
14	Control	19616	2917	4	0.129371	15943	EXOC2;;EXOC2	1	A0A024QZT2;B3KPN7;Q96KP1	A0A024QZT2_HUMAN;B3KPN7_HUMAN;EXOC2_HUMAN	A0A024QZT2;B3KPN7;Q96KP1	;;protein transport,cilium morphogenesis,regulation of entry of bacterium into host cell,Golgi to plasma membrane transport,exocytosis	;;cytosol,plasma membrane,membrane,Flemming body,exocyst	;;protein binding,protein kinase binding,small GTPase binding,protein N-terminus binding	0%;0%;0%	0.658327	FALSE	FALSE	0	0	0	0.975498	0.0516741	0	NA	NA	0	0	0	NA
15	Control	20029	2954	5	0.0965915	16293	EXOC2;;EXOC2	1	A0A024QZT2;B3KPN7;Q96KP1	A0A024QZT2_HUMAN;B3KPN7_HUMAN;EXOC2_HUMAN	A0A024QZT2;B3KPN7;Q96KP1	;;protein transport,cilium morphogenesis,regulation of entry of bacterium into host cell,Golgi to plasma membrane transport,exocytosis	;;cytosol,plasma membrane,membrane,Flemming body,exocyst	;;protein binding,protein kinase binding,small GTPase binding,protein N-terminus binding	0%;0%;0%	0.658327	FALSE	FALSE	0	0	0	0.975498	0.0516741	0	NA	NA	0	0	0	NA
16	Treated	18001	2837	1	0.164469	14676	EXOC2;;EXOC2	1	A0A024QZT2;B3KPN7;Q96KP1	A0A024QZT2_HUMAN;B3KPN7_HUMAN;EXOC2_HUMAN	A0A024QZT2;B3KPN7;Q96KP1	;;protein transport,cilium morphogenesis,regulation of entry of bacterium into host cell,Golgi to plasma membrane transport,exocytosis	;;cytosol,plasma membrane,membrane,Flemming body,exocyst	;;protein binding,protein kinase binding,small GTPase binding,protein N-terminus binding	0%;0%;0%	0.658327	FALSE	FALSE	0	0	0	0.975498	0.0516741	0	NA	NA	0	0	0	NA
17	Treated	14539	2425	2	0.293064	12039	EXOC2;;EXOC2	1	A0A024QZT2;B3KPN7;Q96KP1	A0A024QZT2_HUMAN;B3KPN7_HUMAN;EXOC2_HUMAN	A0A024QZT2;B3KPN7;Q96KP1	;;protein transport,cilium morphogenesis,regulation of entry of bacterium into host cell,Golgi to plasma membrane transport,exocytosis	;;cytosol,plasma membrane,membrane,Flemming body,exocyst	;;protein binding,protein kinase binding,small GTPase binding,protein N-terminus binding	0%;0%;0%	0.658327	FALSE	FALSE	0	0	0	0.975498	0.0516741	0	NA	NA	0	0	0	NA
18	Treated	18771	2825	3	0.170404	15276	EXOC2;;EXOC2	1	A0A024QZT2;B3KPN7;Q96KP1	A0A024QZT2_HUMAN;B3KPN7_HUMAN;EXOC2_HUMAN	A0A024QZT2;B3KPN7;Q96KP1	;;protein transport,cilium morphogenesis,regulation of entry of bacterium into host cell,Golgi to plasma membrane transport,exocytosis	;;cytosol,plasma membrane,membrane,Flemming body,exocyst	;;protein binding,protein kinase binding,small GTPase binding,protein N-terminus binding	0%;0%;0%	0.658327	FALSE	FALSE	0	0	0	0.975498	0.0516741	0	NA	NA	0	0	0	NA
19	Treated	18549	2866	4	0.141451	15193	EXOC2;;EXOC2	1	A0A024QZT2;B3KPN7;Q96KP1	A0A024QZT2_HUMAN;B3KPN7_HUMAN;EXOC2_HUMAN	A0A024QZT2;B3KPN7;Q96KP1	;;protein transport,cilium morphogenesis,regulation of entry of bacterium into host cell,Golgi to plasma membrane transport,exocytosis	;;cytosol,plasma membrane,membrane,Flemming body,exocyst	;;protein binding,protein kinase binding,small GTPase binding,protein N-terminus binding	0%;0%;0%	0.658327	FALSE	FALSE	0	0	0	0.975498	0.0516741	0	NA	NA	0	0	0	NA
20	Treated	14608	2582	5	0.234425	12829	EXOC2;;EXOC2	1	A0A024QZT2;B3KPN7;Q96KP1	A0A024QZT2_HUMAN;B3KPN7_HUMAN;EXOC2_HUMAN	A0A024QZT2;B3KPN7;Q96KP1	;;protein transport,cilium morphogenesis,regulation of entry of bacterium into host cell,Golgi to plasma membrane transport,exocytosis	;;cytosol,plasma membrane,membrane,Flemming body,exocyst	;;protein binding,protein kinase binding,small GTPase binding,protein N-terminus binding	0%;0%;0%	0.658327	FALSE	FALSE	0	0	0	0.975498	0.0516741	0	NA	NA	0	0	0	NA
21	Control	21185	2977	1	0.0977868	17141	DDX52;;DDX52	1	A0A087X121;B3KM65;Q9Y2R4	A0A087X121_HUMAN;B3KM65_HUMAN;DDX52_HUMAN	A0A087X121;B3KM65;Q9Y2R4	;;rRNA processing,maturation of SSU-rRNA	;;nucleoplasm,nucleolus,membrane	;;RNA binding,RNA helicase activity,ATP binding,hydrolase activity	0%;0%;0%	0.65914	FALSE	FALSE	0	0	0	0.97449	0.0516366	0	NA	NA	0	0	0	NA
22	Control	18946	2876	2	0.125046	15622	DDX52;;DDX52	1	A0A087X121;B3KM65;Q9Y2R4	A0A087X121_HUMAN;B3KM65_HUMAN;DDX52_HUMAN	A0A087X121;B3KM65;Q9Y2R4	;;rRNA processing,maturation of SSU-rRNA	;;nucleoplasm,nucleolus,membrane	;;RNA binding,RNA helicase activity,ATP binding,hydrolase activity	0%;0%;0%	0.65914	FALSE	FALSE	0	0	0	0.97449	0.0516366	0	NA	NA	0	0	0	NA
23	Control	17941	2810	3	0.143836	14527	DDX52;;DDX52	1	A0A087X121;B3KM65;Q9Y2R4	A0A087X121_HUMAN;B3KM65_HUMAN;DDX52_HUMAN	A0A087X121;B3KM65;Q9Y2R4	;;rRNA processing,maturation of SSU-rRNA	;;nucleoplasm,nucleolus,membrane	;;RNA binding,RNA helicase activity,ATP binding,hydrolase activity	0%;0%;0%	0.65914	FALSE	FALSE	0	0	0	0.97449	0.0516366	0	NA	NA	0	0	0	NA
24	Control	19616	2917	4	0.121265	15943	DDX52;;DDX52	1	A0A087X121;B3KM65;Q9Y2R4	A0A087X121_HUMAN;B3KM65_HUMAN;DDX52_HUMAN	A0A087X121;B3KM65;Q9Y2R4	;;rRNA processing,maturation of SSU-rRNA	;;nucleoplasm,nucleolus,membrane	;;RNA binding,RNA helicase activity,ATP binding,hydrolase activity	0%;0%;0%	0.65914	FALSE	FALSE	0	0	0	0.97449	0.0516366	0	NA	NA	0	0	0	NA
25	Control	20029	2954	5	0.105787	16293	DDX52;;DDX52	1	A0A087X121;B3KM65;Q9Y2R4	A0A087X121_HUMAN;B3KM65_HUMAN;DDX52_HUMAN	A0A087X121;B3KM65;Q9Y2R4	;;rRNA processing,maturation of SSU-rRNA	;;nucleoplasm,nucleolus,membrane	;;RNA binding,RNA helicase activity,ATP binding,hydrolase activity	0%;0%;0%	0.65914	FALSE	FALSE	0	0	0	0.97449	0.0516366	0	NA	NA	0	0	0	NA
26	Treated	18001	2837	1	0.134337	14676	DDX52;;DDX52	1	A0A087X121;B3KM65;Q9Y2R4	A0A087X121_HUMAN;B3KM65_HUMAN;DDX52_HUMAN	A0A087X121;B3KM65;Q9Y2R4	;;rRNA processing,maturation of SSU-rRNA	;;nucleoplasm,nucleolus,membrane	;;RNA binding,RNA helicase activity,ATP binding,hydrolase activity	0%;0%;0%	0.65914	FALSE	FALSE	0	0	0	0.97449	0.0516366	0	NA	NA	0	0	0	NA
27	Treated	14539	2425	2	0.286726	12039	DDX52;;DDX52	1	A0A087X121;B3KM65;Q9Y2R4	A0A087X121_HUMAN;B3KM65_HUMAN;DDX52_HUMAN	A0A087X121;B3KM65;Q9Y2R4	;;rRNA processing,maturation of SSU-rRNA	;;nucleoplasm,nucleolus,membrane	;;RNA binding,RNA helicase activity,ATP binding,hydrolase activity	0%;0%;0%	0.65914	FALSE	FALSE	0	0	0	0.97449	0.0516366	0	NA	NA	0	0	0	NA
28	Treated	18771	2825	3	0.15137	15276	DDX52;;DDX52	1	A0A087X121;B3KM65;Q9Y2R4	A0A087X121_HUMAN;B3KM65_HUMAN;DDX52_HUMAN	A0A087X121;B3KM65;Q9Y2R4	;;rRNA processing,maturation of SSU-rRNA	;;nucleoplasm,nucleolus,membrane	;;RNA binding,RNA helicase activity,ATP binding,hydrolase activity	0%;0%;0%	0.65914	FALSE	FALSE	0	0	0	0.97449	0.0516366	0	NA	NA	0	0	0	NA
29	Treated	18549	2866	4	0.151009	15193	DDX52;;DDX52	1	A0A087X121;B3KM65;Q9Y2R4	A0A087X121_HUMAN;B3KM65_HUMAN;DDX52_HUMAN	A0A087X121;B3KM65;Q9Y2R4	;;rRNA processing,maturation of SSU-rRNA	;;nucleoplasm,nucleolus,membrane	;;RNA binding,RNA helicase activity,ATP binding,hydrolase activity	0%;0%;0%	0.65914	FALSE	FALSE	0	0	0	0.97449	0.0516366	0	NA	NA	0	0	0	NA
30	Treated	14608	2582	5	0.238181	12829	DDX52;;DDX52	1	A0A087X121;B3KM65;Q9Y2R4	A0A087X121_HUMAN;B3KM65_HUMAN;DDX52_HUMAN	A0A087X121;B3KM65;Q9Y2R4	;;rRNA processing,maturation of SSU-rRNA	;;nucleoplasm,nucleolus,membrane	;;RNA binding,RNA helicase activity,ATP binding,hydrolase activity	0%;0%;0%	0.65914	FALSE	FALSE	0	0	0	0.97449	0.0516366	0	NA	NA	0	0	0	NA
31	Control	21185	2977	1	0.111478	17141	ANKRD13D	1	A0A6E1W3F4	A0A6E1W3F4_HUMAN	A0A6E1W3F4	NA	NA	NA	0	0.66004	FALSE	FALSE	0	0	0	0.973343	0.0515917	0	NA	NA	0	0	0	NA
32	Control	18946	2876	2	0.134293	15622	ANKRD13D	1	A0A6E1W3F4	A0A6E1W3F4_HUMAN	A0A6E1W3F4	NA	NA	NA	0	0.66004	FALSE	FALSE	0	0	0	0.973343	0.0515917	0	NA	NA	0	0	0	NA
33	Control	17941	2810	3	0.169746	14527	ANKRD13D	1	A0A6E1W3F4	A0A6E1W3F4_HUMAN	A0A6E1W3F4	NA	NA	NA	0	0.66004	FALSE	FALSE	0	0	0	0.973343	0.0515917	0	NA	NA	0	0	0	NA
34	Control	19616	2917	4	0.11731	15943	ANKRD13D	1	A0A6E1W3F4	A0A6E1W3F4_HUMAN	A0A6E1W3F4	NA	NA	NA	0	0.66004	FALSE	FALSE	0	0	0	0.973343	0.0515917	0	NA	NA	0	0	0	NA
35	Control	20029	2954	5	0.117276	16293	ANKRD13D	1	A0A6E1W3F4	A0A6E1W3F4_HUMAN	A0A6E1W3F4	NA	NA	NA	0	0.66004	FALSE	FALSE	0	0	0	0.973343	0.0515917	0	NA	NA	0	0	0	NA
36	Treated	18001	2837	1	0.134798	14676	ANKRD13D	1	A0A6E1W3F4	A0A6E1W3F4_HUMAN	A0A6E1W3F4	NA	NA	NA	0	0.66004	FALSE	FALSE	0	0	0	0.973343	0.0515917	0	NA	NA	0	0	0	NA
37	Treated	14539	2425	2	0.287142	12039	ANKRD13D	1	A0A6E1W3F4	A0A6E1W3F4_HUMAN	A0A6E1W3F4	NA	NA	NA	0	0.66004	FALSE	FALSE	0	0	0	0.973343	0.0515917	0	NA	NA	0	0	0	NA
38	Treated	18771	2825	3	0.139732	15276	ANKRD13D	1	A0A6E1W3F4	A0A6E1W3F4_HUMAN	A0A6E1W3F4	NA	NA	NA	0	0.66004	FALSE	FALSE	0	0	0	0.973343	0.0515917	0	NA	NA	0	0	0	NA
39	Treated	18549	2866	4	0.144923	15193	ANKRD13D	1	A0A6E1W3F4	A0A6E1W3F4_HUMAN	A0A6E1W3F4	NA	NA	NA	0	0.66004	FALSE	FALSE	0	0	0	0.973343	0.0515917	0	NA	NA	0	0	0	NA
40	Treated	14608	2582	5	0.202068	12829	ANKRD13D	1	A0A6E1W3F4	A0A6E1W3F4_HUMAN	A0A6E1W3F4	NA	NA	NA	0	0.66004	FALSE	FALSE	0	0	0	0.973343	0.0515917	0	NA	NA	0	0	0	NA
41	Control	21185	2977	1	0.112189	17141	;SHOC2;SHOC2	1	B4DDN9;Q9UQ13;X6RI37	B4DDN9_HUMAN;SHOC2_HUMAN;X6RI37_HUMAN	B4DDN9;Q9UQ13;X6RI37	;MAPK cascade,Ras protein signal transduction,fibroblast growth factor receptor signaling pathway,regulation of phosphoprotein phosphatase activity,positive regulation of Ras protein signal transduction,signal transduction;	;nucleus,nucleoplasm,cytoplasm,cytosol,protein phosphatase type 1 complex;	;protein binding,protein phosphatase 1 binding,protein phosphatase regulator activity,protein phosphatase binding;	0%;0%;0%	0.666576	FALSE	FALSE	0	0	0	0.964088	0.0511169	0	NA	NA	0	0	0	NA
42	Control	18946	2876	2	0.109701	15622	;SHOC2;SHOC2	1	B4DDN9;Q9UQ13;X6RI37	B4DDN9_HUMAN;SHOC2_HUMAN;X6RI37_HUMAN	B4DDN9;Q9UQ13;X6RI37	;MAPK cascade,Ras protein signal transduction,fibroblast growth factor receptor signaling pathway,regulation of phosphoprotein phosphatase activity,positive regulation of Ras protein signal transduction,signal transduction;	;nucleus,nucleoplasm,cytoplasm,cytosol,protein phosphatase type 1 complex;	;protein binding,protein phosphatase 1 binding,protein phosphatase regulator activity,protein phosphatase binding;	0%;0%;0%	0.666576	FALSE	FALSE	0	0	0	0.964088	0.0511169	0	NA	NA	0	0	0	NA
43	Control	17941	2810	3	0.168293	14527	;SHOC2;SHOC2	1	B4DDN9;Q9UQ13;X6RI37	B4DDN9_HUMAN;SHOC2_HUMAN;X6RI37_HUMAN	B4DDN9;Q9UQ13;X6RI37	;MAPK cascade,Ras protein signal transduction,fibroblast growth factor receptor signaling pathway,regulation of phosphoprotein phosphatase activity,positive regulation of Ras protein signal transduction,signal transduction;	;nucleus,nucleoplasm,cytoplasm,cytosol,protein phosphatase type 1 complex;	;protein binding,protein phosphatase 1 binding,protein phosphatase regulator activity,protein phosphatase binding;	0%;0%;0%	0.666576	FALSE	FALSE	0	0	0	0.964088	0.0511169	0	NA	NA	0	0	0	NA
44	Control	19616	2917	4	0.130401	15943	;SHOC2;SHOC2	1	B4DDN9;Q9UQ13;X6RI37	B4DDN9_HUMAN;SHOC2_HUMAN;X6RI37_HUMAN	B4DDN9;Q9UQ13;X6RI37	;MAPK cascade,Ras protein signal transduction,fibroblast growth factor receptor signaling pathway,regulation of phosphoprotein phosphatase activity,positive regulation of Ras protein signal transduction,signal transduction;	;nucleus,nucleoplasm,cytoplasm,cytosol,protein phosphatase type 1 complex;	;protein binding,protein phosphatase 1 binding,protein phosphatase regulator activity,protein phosphatase binding;	0%;0%;0%	0.666576	FALSE	FALSE	0	0	0	0.964088	0.0511169	0	NA	NA	0	0	0	NA
45	Control	20029	2954	5	0.115601	16293	;SHOC2;SHOC2	1	B4DDN9;Q9UQ13;X6RI37	B4DDN9_HUMAN;SHOC2_HUMAN;X6RI37_HUMAN	B4DDN9;Q9UQ13;X6RI37	;MAPK cascade,Ras protein signal transduction,fibroblast growth factor receptor signaling pathway,regulation of phosphoprotein phosphatase activity,positive regulation of Ras protein signal transduction,signal transduction;	;nucleus,nucleoplasm,cytoplasm,cytosol,protein phosphatase type 1 complex;	;protein binding,protein phosphatase 1 binding,protein phosphatase regulator activity,protein phosphatase binding;	0%;0%;0%	0.666576	FALSE	FALSE	0	0	0	0.964088	0.0511169	0	NA	NA	0	0	0	NA
46	Treated	18001	2837	1	0.16054	14676	;SHOC2;SHOC2	1	B4DDN9;Q9UQ13;X6RI37	B4DDN9_HUMAN;SHOC2_HUMAN;X6RI37_HUMAN	B4DDN9;Q9UQ13;X6RI37	;MAPK cascade,Ras protein signal transduction,fibroblast growth factor receptor signaling pathway,regulation of phosphoprotein phosphatase activity,positive regulation of Ras protein signal transduction,signal transduction;	;nucleus,nucleoplasm,cytoplasm,cytosol,protein phosphatase type 1 complex;	;protein binding,protein phosphatase 1 binding,protein phosphatase regulator activity,protein phosphatase binding;	0%;0%;0%	0.666576	FALSE	FALSE	0	0	0	0.964088	0.0511169	0	NA	NA	0	0	0	NA
47	Treated	14539	2425	2	0.29034	12039	;SHOC2;SHOC2	1	B4DDN9;Q9UQ13;X6RI37	B4DDN9_HUMAN;SHOC2_HUMAN;X6RI37_HUMAN	B4DDN9;Q9UQ13;X6RI37	;MAPK cascade,Ras protein signal transduction,fibroblast growth factor receptor signaling pathway,regulation of phosphoprotein phosphatase activity,positive regulation of Ras protein signal transduction,signal transduction;	;nucleus,nucleoplasm,cytoplasm,cytosol,protein phosphatase type 1 complex;	;protein binding,protein phosphatase 1 binding,protein phosphatase regulator activity,protein phosphatase binding;	0%;0%;0%	0.666576	FALSE	FALSE	0	0	0	0.964088	0.0511169	0	NA	NA	0	0	0	NA
48	Treated	18771	2825	3	0.171665	15276	;SHOC2;SHOC2	1	B4DDN9;Q9UQ13;X6RI37	B4DDN9_HUMAN;SHOC2_HUMAN;X6RI37_HUMAN	B4DDN9;Q9UQ13;X6RI37	;MAPK cascade,Ras protein signal transduction,fibroblast growth factor receptor signaling pathway,regulation of phosphoprotein phosphatase activity,positive regulation of Ras protein signal transduction,signal transduction;	;nucleus,nucleoplasm,cytoplasm,cytosol,protein phosphatase type 1 complex;	;protein binding,protein phosphatase 1 binding,protein phosphatase regulator activity,protein phosphatase binding;	0%;0%;0%	0.666576	FALSE	FALSE	0	0	0	0.964088	0.0511169	0	NA	NA	0	0	0	NA
49	Treated	18549	2866	4	0.143997	15193	;SHOC2;SHOC2	1	B4DDN9;Q9UQ13;X6RI37	B4DDN9_HUMAN;SHOC2_HUMAN;X6RI37_HUMAN	B4DDN9;Q9UQ13;X6RI37	;MAPK cascade,Ras protein signal transduction,fibroblast growth factor receptor signaling pathway,regulation of phosphoprotein phosphatase activity,positive regulation of Ras protein signal transduction,signal transduction;	;nucleus,nucleoplasm,cytoplasm,cytosol,protein phosphatase type 1 complex;	;protein binding,protein phosphatase 1 binding,protein phosphatase regulator activity,protein phosphatase binding;	0%;0%;0%	0.666576	FALSE	FALSE	0	0	0	0.964088	0.0511169	0	NA	NA	0	0	0	NA
50	Treated	14608	2582	5	0.220486	12829	;SHOC2;SHOC2	1	B4DDN9;Q9UQ13;X6RI37	B4DDN9_HUMAN;SHOC2_HUMAN;X6RI37_HUMAN	B4DDN9;Q9UQ13;X6RI37	;MAPK cascade,Ras protein signal transduction,fibroblast growth factor receptor signaling pathway,regulation of phosphoprotein phosphatase activity,positive regulation of Ras protein signal transduction,signal transduction;	;nucleus,nucleoplasm,cytoplasm,cytosol,protein phosphatase type 1 complex;	;protein binding,protein phosphatase 1 binding,protein phosphatase regulator activity,protein phosphatase binding;	0%;0%;0%	0.666576	FALSE	FALSE	0	0	0	0.964088	0.0511169	0	NA	NA	0	0	0	NA
51	Control	21185	2977	1	0.0960489	17141	BRD2	1	A0A024RCR5;A0A0G2JHL0;A0A0G2JK44;A0A140T9E9;A0A140T9F7;A0A140T9V2;A0A140T9X8;E9PIQ3;E9PKQ9;H0Y6K2;H0Y799;P25440;U3KQA6	A0A024RCR5_HUMAN;A0A0G2JHL0_HUMAN;A0A0G2JK44_HUMAN;A0A140T9E9_HUMAN;A0A140T9F7_HUMAN;A0A140T9V2_HUMAN;A0A140T9X8_HUMAN;E9PIQ3_HUMAN;E9PKQ9_HUMAN;H0Y6K2_HUMAN;H0Y799_HUMAN;BRD2_HUMAN;U3KQA6_HUMAN	A0A024RCR5;A0A0G2JHL0;A0A0G2JK44;A0A140T9E9;A0A140T9F7;A0A140T9V2;A0A140T9X8;E9PIQ3;E9PKQ9;H0Y6K2;H0Y799;P25440;U3KQA6	;;;;;;;;;;;neural tube closure,nucleosome assembly,regulation of transcription from RNA polymerase II promoter,protein phosphorylation,spermatogenesis;	;;;;;;;;;;;nucleus,nucleoplasm,cytoplasm,nuclear speck;	;;;;;;;;;;;chromatin binding,protein serine/threonine kinase activity,protein binding,lysine-acetylated histone binding;	0%;0%;0%;0%;0%;0%;0%;0%;0%;0%;0%;0%;0%	0.668237	FALSE	FALSE	0	0	0	0.961466	0.0509936	0	NA	NA	0	0	0	NA
52	Control	18946	2876	2	0.12288	15622	BRD2	1	A0A024RCR5;A0A0G2JHL0;A0A0G2JK44;A0A140T9E9;A0A140T9F7;A0A140T9V2;A0A140T9X8;E9PIQ3;E9PKQ9;H0Y6K2;H0Y799;P25440;U3KQA6	A0A024RCR5_HUMAN;A0A0G2JHL0_HUMAN;A0A0G2JK44_HUMAN;A0A140T9E9_HUMAN;A0A140T9F7_HUMAN;A0A140T9V2_HUMAN;A0A140T9X8_HUMAN;E9PIQ3_HUMAN;E9PKQ9_HUMAN;H0Y6K2_HUMAN;H0Y799_HUMAN;BRD2_HUMAN;U3KQA6_HUMAN	A0A024RCR5;A0A0G2JHL0;A0A0G2JK44;A0A140T9E9;A0A140T9F7;A0A140T9V2;A0A140T9X8;E9PIQ3;E9PKQ9;H0Y6K2;H0Y799;P25440;U3KQA6	;;;;;;;;;;;neural tube closure,nucleosome assembly,regulation of transcription from RNA polymerase II promoter,protein phosphorylation,spermatogenesis;	;;;;;;;;;;;nucleus,nucleoplasm,cytoplasm,nuclear speck;	;;;;;;;;;;;chromatin binding,protein serine/threonine kinase activity,protein binding,lysine-acetylated histone binding;	0%;0%;0%;0%;0%;0%;0%;0%;0%;0%;0%;0%;0%	0.668237	FALSE	FALSE	0	0	0	0.961466	0.0509936	0	NA	NA	0	0	0	NA
53	Control	17941	2810	3	0.161256	14527	BRD2	1	A0A024RCR5;A0A0G2JHL0;A0A0G2JK44;A0A140T9E9;A0A140T9F7;A0A140T9V2;A0A140T9X8;E9PIQ3;E9PKQ9;H0Y6K2;H0Y799;P25440;U3KQA6	A0A024RCR5_HUMAN;A0A0G2JHL0_HUMAN;A0A0G2JK44_HUMAN;A0A140T9E9_HUMAN;A0A140T9F7_HUMAN;A0A140T9V2_HUMAN;A0A140T9X8_HUMAN;E9PIQ3_HUMAN;E9PKQ9_HUMAN;H0Y6K2_HUMAN;H0Y799_HUMAN;BRD2_HUMAN;U3KQA6_HUMAN	A0A024RCR5;A0A0G2JHL0;A0A0G2JK44;A0A140T9E9;A0A140T9F7;A0A140T9V2;A0A140T9X8;E9PIQ3;E9PKQ9;H0Y6K2;H0Y799;P25440;U3KQA6	;;;;;;;;;;;neural tube closure,nucleosome assembly,regulation of transcription from RNA polymerase II promoter,protein phosphorylation,spermatogenesis;	;;;;;;;;;;;nucleus,nucleoplasm,cytoplasm,nuclear speck;	;;;;;;;;;;;chromatin binding,protein serine/threonine kinase activity,protein binding,lysine-acetylated histone binding;	0%;0%;0%;0%;0%;0%;0%;0%;0%;0%;0%;0%;0%	0.668237	FALSE	FALSE	0	0	0	0.961466	0.0509936	0	NA	NA	0	0	0	NA
54	Control	19616	2917	4	0.120471	15943	BRD2	1	A0A024RCR5;A0A0G2JHL0;A0A0G2JK44;A0A140T9E9;A0A140T9F7;A0A140T9V2;A0A140T9X8;E9PIQ3;E9PKQ9;H0Y6K2;H0Y799;P25440;U3KQA6	A0A024RCR5_HUMAN;A0A0G2JHL0_HUMAN;A0A0G2JK44_HUMAN;A0A140T9E9_HUMAN;A0A140T9F7_HUMAN;A0A140T9V2_HUMAN;A0A140T9X8_HUMAN;E9PIQ3_HUMAN;E9PKQ9_HUMAN;H0Y6K2_HUMAN;H0Y799_HUMAN;BRD2_HUMAN;U3KQA6_HUMAN	A0A024RCR5;A0A0G2JHL0;A0A0G2JK44;A0A140T9E9;A0A140T9F7;A0A140T9V2;A0A140T9X8;E9PIQ3;E9PKQ9;H0Y6K2;H0Y799;P25440;U3KQA6	;;;;;;;;;;;neural tube closure,nucleosome assembly,regulation of transcription from RNA polymerase II promoter,protein phosphorylation,spermatogenesis;	;;;;;;;;;;;nucleus,nucleoplasm,cytoplasm,nuclear speck;	;;;;;;;;;;;chromatin binding,protein serine/threonine kinase activity,protein binding,lysine-acetylated histone binding;	0%;0%;0%;0%;0%;0%;0%;0%;0%;0%;0%;0%;0%	0.668237	FALSE	FALSE	0	0	0	0.961466	0.0509936	0	NA	NA	0	0	0	NA
55	Control	20029	2954	5	0.106821	16293	BRD2	1	A0A024RCR5;A0A0G2JHL0;A0A0G2JK44;A0A140T9E9;A0A140T9F7;A0A140T9V2;A0A140T9X8;E9PIQ3;E9PKQ9;H0Y6K2;H0Y799;P25440;U3KQA6	A0A024RCR5_HUMAN;A0A0G2JHL0_HUMAN;A0A0G2JK44_HUMAN;A0A140T9E9_HUMAN;A0A140T9F7_HUMAN;A0A140T9V2_HUMAN;A0A140T9X8_HUMAN;E9PIQ3_HUMAN;E9PKQ9_HUMAN;H0Y6K2_HUMAN;H0Y799_HUMAN;BRD2_HUMAN;U3KQA6_HUMAN	A0A024RCR5;A0A0G2JHL0;A0A0G2JK44;A0A140T9E9;A0A140T9F7;A0A140T9V2;A0A140T9X8;E9PIQ3;E9PKQ9;H0Y6K2;H0Y799;P25440;U3KQA6	;;;;;;;;;;;neural tube closure,nucleosome assembly,regulation of transcription from RNA polymerase II promoter,protein phosphorylation,spermatogenesis;	;;;;;;;;;;;nucleus,nucleoplasm,cytoplasm,nuclear speck;	;;;;;;;;;;;chromatin binding,protein serine/threonine kinase activity,protein binding,lysine-acetylated histone binding;	0%;0%;0%;0%;0%;0%;0%;0%;0%;0%;0%;0%;0%	0.668237	FALSE	FALSE	0	0	0	0.961466	0.0509936	0	NA	NA	0	0	0	NA
56	Treated	18001	2837	1	0.152371	14676	BRD2	1	A0A024RCR5;A0A0G2JHL0;A0A0G2JK44;A0A140T9E9;A0A140T9F7;A0A140T9V2;A0A140T9X8;E9PIQ3;E9PKQ9;H0Y6K2;H0Y799;P25440;U3KQA6	A0A024RCR5_HUMAN;A0A0G2JHL0_HUMAN;A0A0G2JK44_HUMAN;A0A140T9E9_HUMAN;A0A140T9F7_HUMAN;A0A140T9V2_HUMAN;A0A140T9X8_HUMAN;E9PIQ3_HUMAN;E9PKQ9_HUMAN;H0Y6K2_HUMAN;H0Y799_HUMAN;BRD2_HUMAN;U3KQA6_HUMAN	A0A024RCR5;A0A0G2JHL0;A0A0G2JK44;A0A140T9E9;A0A140T9F7;A0A140T9V2;A0A140T9X8;E9PIQ3;E9PKQ9;H0Y6K2;H0Y799;P25440;U3KQA6	;;;;;;;;;;;neural tube closure,nucleosome assembly,regulation of transcription from RNA polymerase II promoter,protein phosphorylation,spermatogenesis;	;;;;;;;;;;;nucleus,nucleoplasm,cytoplasm,nuclear speck;	;;;;;;;;;;;chromatin binding,protein serine/threonine kinase activity,protein binding,lysine-acetylated histone binding;	0%;0%;0%;0%;0%;0%;0%;0%;0%;0%;0%;0%;0%	0.668237	FALSE	FALSE	0	0	0	0.961466	0.0509936	0	NA	NA	0	0	0	NA
57	Treated	14539	2425	2	0.289943	12039	BRD2	1	A0A024RCR5;A0A0G2JHL0;A0A0G2JK44;A0A140T9E9;A0A140T9F7;A0A140T9V2;A0A140T9X8;E9PIQ3;E9PKQ9;H0Y6K2;H0Y799;P25440;U3KQA6	A0A024RCR5_HUMAN;A0A0G2JHL0_HUMAN;A0A0G2JK44_HUMAN;A0A140T9E9_HUMAN;A0A140T9F7_HUMAN;A0A140T9V2_HUMAN;A0A140T9X8_HUMAN;E9PIQ3_HUMAN;E9PKQ9_HUMAN;H0Y6K2_HUMAN;H0Y799_HUMAN;BRD2_HUMAN;U3KQA6_HUMAN	A0A024RCR5;A0A0G2JHL0;A0A0G2JK44;A0A140T9E9;A0A140T9F7;A0A140T9V2;A0A140T9X8;E9PIQ3;E9PKQ9;H0Y6K2;H0Y799;P25440;U3KQA6	;;;;;;;;;;;neural tube closure,nucleosome assembly,regulation of transcription from RNA polymerase II promoter,protein phosphorylation,spermatogenesis;	;;;;;;;;;;;nucleus,nucleoplasm,cytoplasm,nuclear speck;	;;;;;;;;;;;chromatin binding,protein serine/threonine kinase activity,protein binding,lysine-acetylated histone binding;	0%;0%;0%;0%;0%;0%;0%;0%;0%;0%;0%;0%;0%	0.668237	FALSE	FALSE	0	0	0	0.961466	0.0509936	0	NA	NA	0	0	0	NA
58	Treated	18771	2825	3	0.15137	15276	BRD2	1	A0A024RCR5;A0A0G2JHL0;A0A0G2JK44;A0A140T9E9;A0A140T9F7;A0A140T9V2;A0A140T9X8;E9PIQ3;E9PKQ9;H0Y6K2;H0Y799;P25440;U3KQA6	A0A024RCR5_HUMAN;A0A0G2JHL0_HUMAN;A0A0G2JK44_HUMAN;A0A140T9E9_HUMAN;A0A140T9F7_HUMAN;A0A140T9V2_HUMAN;A0A140T9X8_HUMAN;E9PIQ3_HUMAN;E9PKQ9_HUMAN;H0Y6K2_HUMAN;H0Y799_HUMAN;BRD2_HUMAN;U3KQA6_HUMAN	A0A024RCR5;A0A0G2JHL0;A0A0G2JK44;A0A140T9E9;A0A140T9F7;A0A140T9V2;A0A140T9X8;E9PIQ3;E9PKQ9;H0Y6K2;H0Y799;P25440;U3KQA6	;;;;;;;;;;;neural tube closure,nucleosome assembly,regulation of transcription from RNA polymerase II promoter,protein phosphorylation,spermatogenesis;	;;;;;;;;;;;nucleus,nucleoplasm,cytoplasm,nuclear speck;	;;;;;;;;;;;chromatin binding,protein serine/threonine kinase activity,protein binding,lysine-acetylated histone binding;	0%;0%;0%;0%;0%;0%;0%;0%;0%;0%;0%;0%;0%	0.668237	FALSE	FALSE	0	0	0	0.961466	0.0509936	0	NA	NA	0	0	0	NA
59	Treated	18549	2866	4	0.140409	15193	BRD2	1	A0A024RCR5;A0A0G2JHL0;A0A0G2JK44;A0A140T9E9;A0A140T9F7;A0A140T9V2;A0A140T9X8;E9PIQ3;E9PKQ9;H0Y6K2;H0Y799;P25440;U3KQA6	A0A024RCR5_HUMAN;A0A0G2JHL0_HUMAN;A0A0G2JK44_HUMAN;A0A140T9E9_HUMAN;A0A140T9F7_HUMAN;A0A140T9V2_HUMAN;A0A140T9X8_HUMAN;E9PIQ3_HUMAN;E9PKQ9_HUMAN;H0Y6K2_HUMAN;H0Y799_HUMAN;BRD2_HUMAN;U3KQA6_HUMAN	A0A024RCR5;A0A0G2JHL0;A0A0G2JK44;A0A140T9E9;A0A140T9F7;A0A140T9V2;A0A140T9X8;E9PIQ3;E9PKQ9;H0Y6K2;H0Y799;P25440;U3KQA6	;;;;;;;;;;;neural tube closure,nucleosome assembly,regulation of transcription from RNA polymerase II promoter,protein phosphorylation,spermatogenesis;	;;;;;;;;;;;nucleus,nucleoplasm,cytoplasm,nuclear speck;	;;;;;;;;;;;chromatin binding,protein serine/threonine kinase activity,protein binding,lysine-acetylated histone binding;	0%;0%;0%;0%;0%;0%;0%;0%;0%;0%;0%;0%;0%	0.668237	FALSE	FALSE	0	0	0	0.961466	0.0509936	0	NA	NA	0	0	0	NA
60	Treated	14608	2582	5	0.188598	12829	BRD2	1	A0A024RCR5;A0A0G2JHL0;A0A0G2JK44;A0A140T9E9;A0A140T9F7;A0A140T9V2;A0A140T9X8;E9PIQ3;E9PKQ9;H0Y6K2;H0Y799;P25440;U3KQA6	A0A024RCR5_HUMAN;A0A0G2JHL0_HUMAN;A0A0G2JK44_HUMAN;A0A140T9E9_HUMAN;A0A140T9F7_HUMAN;A0A140T9V2_HUMAN;A0A140T9X8_HUMAN;E9PIQ3_HUMAN;E9PKQ9_HUMAN;H0Y6K2_HUMAN;H0Y799_HUMAN;BRD2_HUMAN;U3KQA6_HUMAN	A0A024RCR5;A0A0G2JHL0;A0A0G2JK44;A0A140T9E9;A0A140T9F7;A0A140T9V2;A0A140T9X8;E9PIQ3;E9PKQ9;H0Y6K2;H0Y799;P25440;U3KQA6	;;;;;;;;;;;neural tube closure,nucleosome assembly,regulation of transcription from RNA polymerase II promoter,protein phosphorylation,spermatogenesis;	;;;;;;;;;;;nucleus,nucleoplasm,cytoplasm,nuclear speck;	;;;;;;;;;;;chromatin binding,protein serine/threonine kinase activity,protein binding,lysine-acetylated histone binding;	0%;0%;0%;0%;0%;0%;0%;0%;0%;0%;0%;0%;0%	0.668237	FALSE	FALSE	0	0	0	0.961466	0.0509936	0	NA	NA	0	0	0	NA
61	Control	21185	2977	1	0.0865199	17141	;TDP2	1	A0A384MDM5;O95551	A0A384MDM5_HUMAN;TYDP2_HUMAN	A0A384MDM5;O95551	;double-strand break repair,cell surface receptor signaling pathway,negative regulation of transcription, DNA-templated,neuron development,nucleic acid phosphodiester bond hydrolysis	;nucleus,nucleoplasm,nucleolus,cytoplasm,aggresome,nuclear body,PML body	;magnesium ion binding,single-stranded DNA binding,transcription corepressor activity,nuclease activity,protein binding,manganese ion binding,tyrosyl-RNA phosphodiesterase activity,5'-tyrosyl-DNA phosphodiesterase activity	0%;0%	0.682162	FALSE	FALSE	0	0	0	0.934484	0.0495778	0	NA	NA	0	0	0	NA
62	Control	18946	2876	2	0.137805	15622	;TDP2	1	A0A384MDM5;O95551	A0A384MDM5_HUMAN;TYDP2_HUMAN	A0A384MDM5;O95551	;double-strand break repair,cell surface receptor signaling pathway,negative regulation of transcription, DNA-templated,neuron development,nucleic acid phosphodiester bond hydrolysis	;nucleus,nucleoplasm,nucleolus,cytoplasm,aggresome,nuclear body,PML body	;magnesium ion binding,single-stranded DNA binding,transcription corepressor activity,nuclease activity,protein binding,manganese ion binding,tyrosyl-RNA phosphodiesterase activity,5'-tyrosyl-DNA phosphodiesterase activity	0%;0%	0.682162	FALSE	FALSE	0	0	0	0.934484	0.0495778	0	NA	NA	0	0	0	NA
63	Control	17941	2810	3	0.169541	14527	;TDP2	1	A0A384MDM5;O95551	A0A384MDM5_HUMAN;TYDP2_HUMAN	A0A384MDM5;O95551	;double-strand break repair,cell surface receptor signaling pathway,negative regulation of transcription, DNA-templated,neuron development,nucleic acid phosphodiester bond hydrolysis	;nucleus,nucleoplasm,nucleolus,cytoplasm,aggresome,nuclear body,PML body	;magnesium ion binding,single-stranded DNA binding,transcription corepressor activity,nuclease activity,protein binding,manganese ion binding,tyrosyl-RNA phosphodiesterase activity,5'-tyrosyl-DNA phosphodiesterase activity	0%;0%	0.682162	FALSE	FALSE	0	0	0	0.934484	0.0495778	0	NA	NA	0	0	0	NA
64	Control	19616	2917	4	0.0926371	15943	;TDP2	1	A0A384MDM5;O95551	A0A384MDM5_HUMAN;TYDP2_HUMAN	A0A384MDM5;O95551	;double-strand break repair,cell surface receptor signaling pathway,negative regulation of transcription, DNA-templated,neuron development,nucleic acid phosphodiester bond hydrolysis	;nucleus,nucleoplasm,nucleolus,cytoplasm,aggresome,nuclear body,PML body	;magnesium ion binding,single-stranded DNA binding,transcription corepressor activity,nuclease activity,protein binding,manganese ion binding,tyrosyl-RNA phosphodiesterase activity,5'-tyrosyl-DNA phosphodiesterase activity	0%;0%	0.682162	FALSE	FALSE	0	0	0	0.934484	0.0495778	0	NA	NA	0	0	0	NA
65	Control	20029	2954	5	0.11052	16293	;TDP2	1	A0A384MDM5;O95551	A0A384MDM5_HUMAN;TYDP2_HUMAN	A0A384MDM5;O95551	;double-strand break repair,cell surface receptor signaling pathway,negative regulation of transcription, DNA-templated,neuron development,nucleic acid phosphodiester bond hydrolysis	;nucleus,nucleoplasm,nucleolus,cytoplasm,aggresome,nuclear body,PML body	;magnesium ion binding,single-stranded DNA binding,transcription corepressor activity,nuclease activity,protein binding,manganese ion binding,tyrosyl-RNA phosphodiesterase activity,5'-tyrosyl-DNA phosphodiesterase activity	0%;0%	0.682162	FALSE	FALSE	0	0	0	0.934484	0.0495778	0	NA	NA	0	0	0	NA
66	Treated	18001	2837	1	0.144678	14676	;TDP2	1	A0A384MDM5;O95551	A0A384MDM5_HUMAN;TYDP2_HUMAN	A0A384MDM5;O95551	;double-strand break repair,cell surface receptor signaling pathway,negative regulation of transcription, DNA-templated,neuron development,nucleic acid phosphodiester bond hydrolysis	;nucleus,nucleoplasm,nucleolus,cytoplasm,aggresome,nuclear body,PML body	;magnesium ion binding,single-stranded DNA binding,transcription corepressor activity,nuclease activity,protein binding,manganese ion binding,tyrosyl-RNA phosphodiesterase activity,5'-tyrosyl-DNA phosphodiesterase activity	0%;0%	0.682162	FALSE	FALSE	0	0	0	0.934484	0.0495778	0	NA	NA	0	0	0	NA
67	Treated	14539	2425	2	0.246734	12039	;TDP2	1	A0A384MDM5;O95551	A0A384MDM5_HUMAN;TYDP2_HUMAN	A0A384MDM5;O95551	;double-strand break repair,cell surface receptor signaling pathway,negative regulation of transcription, DNA-templated,neuron development,nucleic acid phosphodiester bond hydrolysis	;nucleus,nucleoplasm,nucleolus,cytoplasm,aggresome,nuclear body,PML body	;magnesium ion binding,single-stranded DNA binding,transcription corepressor activity,nuclease activity,protein binding,manganese ion binding,tyrosyl-RNA phosphodiesterase activity,5'-tyrosyl-DNA phosphodiesterase activity	0%;0%	0.682162	FALSE	FALSE	0	0	0	0.934484	0.0495778	0	NA	NA	0	0	0	NA
68	Treated	18771	2825	3	0.144442	15276	;TDP2	1	A0A384MDM5;O95551	A0A384MDM5_HUMAN;TYDP2_HUMAN	A0A384MDM5;O95551	;double-strand break repair,cell surface receptor signaling pathway,negative regulation of transcription, DNA-templated,neuron development,nucleic acid phosphodiester bond hydrolysis	;nucleus,nucleoplasm,nucleolus,cytoplasm,aggresome,nuclear body,PML body	;magnesium ion binding,single-stranded DNA binding,transcription corepressor activity,nuclease activity,protein binding,manganese ion binding,tyrosyl-RNA phosphodiesterase activity,5'-tyrosyl-DNA phosphodiesterase activity	0%;0%	0.682162	FALSE	FALSE	0	0	0	0.934484	0.0495778	0	NA	NA	0	0	0	NA
69	Treated	18549	2866	4	0.152468	15193	;TDP2	1	A0A384MDM5;O95551	A0A384MDM5_HUMAN;TYDP2_HUMAN	A0A384MDM5;O95551	;double-strand break repair,cell surface receptor signaling pathway,negative regulation of transcription, DNA-templated,neuron development,nucleic acid phosphodiester bond hydrolysis	;nucleus,nucleoplasm,nucleolus,cytoplasm,aggresome,nuclear body,PML body	;magnesium ion binding,single-stranded DNA binding,transcription corepressor activity,nuclease activity,protein binding,manganese ion binding,tyrosyl-RNA phosphodiesterase activity,5'-tyrosyl-DNA phosphodiesterase activity	0%;0%	0.682162	FALSE	FALSE	0	0	0	0.934484	0.0495778	0	NA	NA	0	0	0	NA
70	Treated	14608	2582	5	0.180313	12829	;TDP2	1	A0A384MDM5;O95551	A0A384MDM5_HUMAN;TYDP2_HUMAN	A0A384MDM5;O95551	;double-strand break repair,cell surface receptor signaling pathway,negative regulation of transcription, DNA-templated,neuron development,nucleic acid phosphodiester bond hydrolysis	;nucleus,nucleoplasm,nucleolus,cytoplasm,aggresome,nuclear body,PML body	;magnesium ion binding,single-stranded DNA binding,transcription corepressor activity,nuclease activity,protein binding,manganese ion binding,tyrosyl-RNA phosphodiesterase activity,5'-tyrosyl-DNA phosphodiesterase activity	0%;0%	0.682162	FALSE	FALSE	0	0	0	0.934484	0.0495778	0	NA	NA	0	0	0	NA
71	Control	21185	2977	1	0.0932289	17141	NFATC2	1	Q13469	NFAC2_HUMAN	Q13469	positive regulation of transcription, DNA-templated,negative regulation of transcription from RNA polymerase II promoter,regulation of transcription, DNA-templated,cellular response to DNA damage stimulus,positive regulation of gene expression,myotube cell development,cell migration,positive regulation of B cell proliferation,Fc-epsilon receptor signaling pathway,response to drug,regulation of re…	nucleus,nucleoplasm,cytoplasm,cytosol,chromatin,ribonucleoprotein complex,transcription factor complex	RNA polymerase II transcription factor activity, sequence-specific DNA binding,transcriptional repressor activity, RNA polymerase II transcription regulatory region sequence-specific binding,transcriptional activator activity, RNA polymerase II transcription regulatory region sequence-specific binding,DNA binding,chromatin binding,transcription factor activity, sequence-specific DNA binding,prote…	0	0.684195	FALSE	FALSE	0	0	0	0.929762	0.0493425	0	NA	NA	0	0	0	NA
72	Control	18946	2876	2	0.138341	15622	NFATC2	1	Q13469	NFAC2_HUMAN	Q13469	positive regulation of transcription, DNA-templated,negative regulation of transcription from RNA polymerase II promoter,regulation of transcription, DNA-templated,cellular response to DNA damage stimulus,positive regulation of gene expression,myotube cell development,cell migration,positive regulation of B cell proliferation,Fc-epsilon receptor signaling pathway,response to drug,regulation of re…	nucleus,nucleoplasm,cytoplasm,cytosol,chromatin,ribonucleoprotein complex,transcription factor complex	RNA polymerase II transcription factor activity, sequence-specific DNA binding,transcriptional repressor activity, RNA polymerase II transcription regulatory region sequence-specific binding,transcriptional activator activity, RNA polymerase II transcription regulatory region sequence-specific binding,DNA binding,chromatin binding,transcription factor activity, sequence-specific DNA binding,prote…	0	0.684195	FALSE	FALSE	0	0	0	0.929762	0.0493425	0	NA	NA	0	0	0	NA
73	Control	17941	2810	3	0.118946	14527	NFATC2	1	Q13469	NFAC2_HUMAN	Q13469	positive regulation of transcription, DNA-templated,negative regulation of transcription from RNA polymerase II promoter,regulation of transcription, DNA-templated,cellular response to DNA damage stimulus,positive regulation of gene expression,myotube cell development,cell migration,positive regulation of B cell proliferation,Fc-epsilon receptor signaling pathway,response to drug,regulation of re…	nucleus,nucleoplasm,cytoplasm,cytosol,chromatin,ribonucleoprotein complex,transcription factor complex	RNA polymerase II transcription factor activity, sequence-specific DNA binding,transcriptional repressor activity, RNA polymerase II transcription regulatory region sequence-specific binding,transcriptional activator activity, RNA polymerase II transcription regulatory region sequence-specific binding,DNA binding,chromatin binding,transcription factor activity, sequence-specific DNA binding,prote…	0	0.684195	FALSE	FALSE	0	0	0	0.929762	0.0493425	0	NA	NA	0	0	0	NA
74	Control	19616	2917	4	0.108459	15943	NFATC2	1	Q13469	NFAC2_HUMAN	Q13469	positive regulation of transcription, DNA-templated,negative regulation of transcription from RNA polymerase II promoter,regulation of transcription, DNA-templated,cellular response to DNA damage stimulus,positive regulation of gene expression,myotube cell development,cell migration,positive regulation of B cell proliferation,Fc-epsilon receptor signaling pathway,response to drug,regulation of re…	nucleus,nucleoplasm,cytoplasm,cytosol,chromatin,ribonucleoprotein complex,transcription factor complex	RNA polymerase II transcription factor activity, sequence-specific DNA binding,transcriptional repressor activity, RNA polymerase II transcription regulatory region sequence-specific binding,transcriptional activator activity, RNA polymerase II transcription regulatory region sequence-specific binding,DNA binding,chromatin binding,transcription factor activity, sequence-specific DNA binding,prote…	0	0.684195	FALSE	FALSE	0	0	0	0.929762	0.0493425	0	NA	NA	0	0	0	NA
75	Control	20029	2954	5	0.112441	16293	NFATC2	1	Q13469	NFAC2_HUMAN	Q13469	positive regulation of transcription, DNA-templated,negative regulation of transcription from RNA polymerase II promoter,regulation of transcription, DNA-templated,cellular response to DNA damage stimulus,positive regulation of gene expression,myotube cell development,cell migration,positive regulation of B cell proliferation,Fc-epsilon receptor signaling pathway,response to drug,regulation of re…	nucleus,nucleoplasm,cytoplasm,cytosol,chromatin,ribonucleoprotein complex,transcription factor complex	RNA polymerase II transcription factor activity, sequence-specific DNA binding,transcriptional repressor activity, RNA polymerase II transcription regulatory region sequence-specific binding,transcriptional activator activity, RNA polymerase II transcription regulatory region sequence-specific binding,DNA binding,chromatin binding,transcription factor activity, sequence-specific DNA binding,prote…	0	0.684195	FALSE	FALSE	0	0	0	0.929762	0.0493425	0	NA	NA	0	0	0	NA
76	Treated	18001	2837	1	0.1273	14676	NFATC2	1	Q13469	NFAC2_HUMAN	Q13469	positive regulation of transcription, DNA-templated,negative regulation of transcription from RNA polymerase II promoter,regulation of transcription, DNA-templated,cellular response to DNA damage stimulus,positive regulation of gene expression,myotube cell development,cell migration,positive regulation of B cell proliferation,Fc-epsilon receptor signaling pathway,response to drug,regulation of re…	nucleus,nucleoplasm,cytoplasm,cytosol,chromatin,ribonucleoprotein complex,transcription factor complex	RNA polymerase II transcription factor activity, sequence-specific DNA binding,transcriptional repressor activity, RNA polymerase II transcription regulatory region sequence-specific binding,transcriptional activator activity, RNA polymerase II transcription regulatory region sequence-specific binding,DNA binding,chromatin binding,transcription factor activity, sequence-specific DNA binding,prote…	0	0.684195	FALSE	FALSE	0	0	0	0.929762	0.0493425	0	NA	NA	0	0	0	NA
77	Treated	14539	2425	2	0.256936	12039	NFATC2	1	Q13469	NFAC2_HUMAN	Q13469	positive regulation of transcription, DNA-templated,negative regulation of transcription from RNA polymerase II promoter,regulation of transcription, DNA-templated,cellular response to DNA damage stimulus,positive regulation of gene expression,myotube cell development,cell migration,positive regulation of B cell proliferation,Fc-epsilon receptor signaling pathway,response to drug,regulation of re…	nucleus,nucleoplasm,cytoplasm,cytosol,chromatin,ribonucleoprotein complex,transcription factor complex	RNA polymerase II transcription factor activity, sequence-specific DNA binding,transcriptional repressor activity, RNA polymerase II transcription regulatory region sequence-specific binding,transcriptional activator activity, RNA polymerase II transcription regulatory region sequence-specific binding,DNA binding,chromatin binding,transcription factor activity, sequence-specific DNA binding,prote…	0	0.684195	FALSE	FALSE	0	0	0	0.929762	0.0493425	0	NA	NA	0	0	0	NA
78	Treated	18771	2825	3	0.134515	15276	NFATC2	1	Q13469	NFAC2_HUMAN	Q13469	positive regulation of transcription, DNA-templated,negative regulation of transcription from RNA polymerase II promoter,regulation of transcription, DNA-templated,cellular response to DNA damage stimulus,positive regulation of gene expression,myotube cell development,cell migration,positive regulation of B cell proliferation,Fc-epsilon receptor signaling pathway,response to drug,regulation of re…	nucleus,nucleoplasm,cytoplasm,cytosol,chromatin,ribonucleoprotein complex,transcription factor complex	RNA polymerase II transcription factor activity, sequence-specific DNA binding,transcriptional repressor activity, RNA polymerase II transcription regulatory region sequence-specific binding,transcriptional activator activity, RNA polymerase II transcription regulatory region sequence-specific binding,DNA binding,chromatin binding,transcription factor activity, sequence-specific DNA binding,prote…	0	0.684195	FALSE	FALSE	0	0	0	0.929762	0.0493425	0	NA	NA	0	0	0	NA
79	Treated	18549	2866	4	0.14641	15193	NFATC2	1	Q13469	NFAC2_HUMAN	Q13469	positive regulation of transcription, DNA-templated,negative regulation of transcription from RNA polymerase II promoter,regulation of transcription, DNA-templated,cellular response to DNA damage stimulus,positive regulation of gene expression,myotube cell development,cell migration,positive regulation of B cell proliferation,Fc-epsilon receptor signaling pathway,response to drug,regulation of re…	nucleus,nucleoplasm,cytoplasm,cytosol,chromatin,ribonucleoprotein complex,transcription factor complex	RNA polymerase II transcription factor activity, sequence-specific DNA binding,transcriptional repressor activity, RNA polymerase II transcription regulatory region sequence-specific binding,transcriptional activator activity, RNA polymerase II transcription regulatory region sequence-specific binding,DNA binding,chromatin binding,transcription factor activity, sequence-specific DNA binding,prote…	0	0.684195	FALSE	FALSE	0	0	0	0.929762	0.0493425	0	NA	NA	0	0	0	NA
80	Treated	14608	2582	5	0.231718	12829	NFATC2	1	Q13469	NFAC2_HUMAN	Q13469	positive regulation of transcription, DNA-templated,negative regulation of transcription from RNA polymerase II promoter,regulation of transcription, DNA-templated,cellular response to DNA damage stimulus,positive regulation of gene expression,myotube cell development,cell migration,positive regulation of B cell proliferation,Fc-epsilon receptor signaling pathway,response to drug,regulation of re…	nucleus,nucleoplasm,cytoplasm,cytosol,chromatin,ribonucleoprotein complex,transcription factor complex	RNA polymerase II transcription factor activity, sequence-specific DNA binding,transcriptional repressor activity, RNA polymerase II transcription regulatory region sequence-specific binding,transcriptional activator activity, RNA polymerase II transcription regulatory region sequence-specific binding,DNA binding,chromatin binding,transcription factor activity, sequence-specific DNA binding,prote…	0	0.684195	FALSE	FALSE	0	0	0	0.929762	0.0493425	0	NA	NA	0	0	0	NA
81	Control	21185	2977	1	0.0740128	17141	SIN3A	1	Q96ST3	SIN3A_HUMAN	Q96ST3	negative regulation of transcription from RNA polymerase II promoter,in utero embryonic development,activation of innate immune response,positive regulation of defense response to virus by host,hematopoietic progenitor cell differentiation,DNA replication,protein deacetylation,aging,regulation of hormone levels,positive regulation of G2/M transition of mitotic cell cycle,regulation of lipid metab…	kinetochore,nucleus,nucleoplasm,nucleolus,histone deacetylase complex,Sin3 complex,transcriptional repressor complex,chromatin	DNA binding,chromatin binding,transcription coactivator activity,transcription corepressor activity,RNA binding,protein binding,macromolecular complex binding,RNA polymerase II sequence-specific DNA binding transcription factor binding,Requires Ontology	0	0.688959	FALSE	FALSE	0	0	0	0.917813	0.0487234	0	NA	NA	0	0	0	NA
82	Control	18946	2876	2	0.112596	15622	SIN3A	1	Q96ST3	SIN3A_HUMAN	Q96ST3	negative regulation of transcription from RNA polymerase II promoter,in utero embryonic development,activation of innate immune response,positive regulation of defense response to virus by host,hematopoietic progenitor cell differentiation,DNA replication,protein deacetylation,aging,regulation of hormone levels,positive regulation of G2/M transition of mitotic cell cycle,regulation of lipid metab…	kinetochore,nucleus,nucleoplasm,nucleolus,histone deacetylase complex,Sin3 complex,transcriptional repressor complex,chromatin	DNA binding,chromatin binding,transcription coactivator activity,transcription corepressor activity,RNA binding,protein binding,macromolecular complex binding,RNA polymerase II sequence-specific DNA binding transcription factor binding,Requires Ontology	0	0.688959	FALSE	FALSE	0	0	0	0.917813	0.0487234	0	NA	NA	0	0	0	NA
83	Control	17941	2810	3	0.127088	14527	SIN3A	1	Q96ST3	SIN3A_HUMAN	Q96ST3	negative regulation of transcription from RNA polymerase II promoter,in utero embryonic development,activation of innate immune response,positive regulation of defense response to virus by host,hematopoietic progenitor cell differentiation,DNA replication,protein deacetylation,aging,regulation of hormone levels,positive regulation of G2/M transition of mitotic cell cycle,regulation of lipid metab…	kinetochore,nucleus,nucleoplasm,nucleolus,histone deacetylase complex,Sin3 complex,transcriptional repressor complex,chromatin	DNA binding,chromatin binding,transcription coactivator activity,transcription corepressor activity,RNA binding,protein binding,macromolecular complex binding,RNA polymerase II sequence-specific DNA binding transcription factor binding,Requires Ontology	0	0.688959	FALSE	FALSE	0	0	0	0.917813	0.0487234	0	NA	NA	0	0	0	NA
84	Control	19616	2917	4	0.123834	15943	SIN3A	1	Q96ST3	SIN3A_HUMAN	Q96ST3	negative regulation of transcription from RNA polymerase II promoter,in utero embryonic development,activation of innate immune response,positive regulation of defense response to virus by host,hematopoietic progenitor cell differentiation,DNA replication,protein deacetylation,aging,regulation of hormone levels,positive regulation of G2/M transition of mitotic cell cycle,regulation of lipid metab…	kinetochore,nucleus,nucleoplasm,nucleolus,histone deacetylase complex,Sin3 complex,transcriptional repressor complex,chromatin	DNA binding,chromatin binding,transcription coactivator activity,transcription corepressor activity,RNA binding,protein binding,macromolecular complex binding,RNA polymerase II sequence-specific DNA binding transcription factor binding,Requires Ontology	0	0.688959	FALSE	FALSE	0	0	0	0.917813	0.0487234	0	NA	NA	0	0	0	NA
85	Control	20029	2954	5	0.0878663	16293	SIN3A	1	Q96ST3	SIN3A_HUMAN	Q96ST3	negative regulation of transcription from RNA polymerase II promoter,in utero embryonic development,activation of innate immune response,positive regulation of defense response to virus by host,hematopoietic progenitor cell differentiation,DNA replication,protein deacetylation,aging,regulation of hormone levels,positive regulation of G2/M transition of mitotic cell cycle,regulation of lipid metab…	kinetochore,nucleus,nucleoplasm,nucleolus,histone deacetylase complex,Sin3 complex,transcriptional repressor complex,chromatin	DNA binding,chromatin binding,transcription coactivator activity,transcription corepressor activity,RNA binding,protein binding,macromolecular complex binding,RNA polymerase II sequence-specific DNA binding transcription factor binding,Requires Ontology	0	0.688959	FALSE	FALSE	0	0	0	0.917813	0.0487234	0	NA	NA	0	0	0	NA
86	Treated	18001	2837	1	0.118063	14676	SIN3A	1	Q96ST3	SIN3A_HUMAN	Q96ST3	negative regulation of transcription from RNA polymerase II promoter,in utero embryonic development,activation of innate immune response,positive regulation of defense response to virus by host,hematopoietic progenitor cell differentiation,DNA replication,protein deacetylation,aging,regulation of hormone levels,positive regulation of G2/M transition of mitotic cell cycle,regulation of lipid metab…	kinetochore,nucleus,nucleoplasm,nucleolus,histone deacetylase complex,Sin3 complex,transcriptional repressor complex,chromatin	DNA binding,chromatin binding,transcription coactivator activity,transcription corepressor activity,RNA binding,protein binding,macromolecular complex binding,RNA polymerase II sequence-specific DNA binding transcription factor binding,Requires Ontology	0	0.688959	FALSE	FALSE	0	0	0	0.917813	0.0487234	0	NA	NA	0	0	0	NA
87	Treated	14539	2425	2	0.247446	12039	SIN3A	1	Q96ST3	SIN3A_HUMAN	Q96ST3	negative regulation of transcription from RNA polymerase II promoter,in utero embryonic development,activation of innate immune response,positive regulation of defense response to virus by host,hematopoietic progenitor cell differentiation,DNA replication,protein deacetylation,aging,regulation of hormone levels,positive regulation of G2/M transition of mitotic cell cycle,regulation of lipid metab…	kinetochore,nucleus,nucleoplasm,nucleolus,histone deacetylase complex,Sin3 complex,transcriptional repressor complex,chromatin	DNA binding,chromatin binding,transcription coactivator activity,transcription corepressor activity,RNA binding,protein binding,macromolecular complex binding,RNA polymerase II sequence-specific DNA binding transcription factor binding,Requires Ontology	0	0.688959	FALSE	FALSE	0	0	0	0.917813	0.0487234	0	NA	NA	0	0	0	NA
88	Treated	18771	2825	3	0.151001	15276	SIN3A	1	Q96ST3	SIN3A_HUMAN	Q96ST3	negative regulation of transcription from RNA polymerase II promoter,in utero embryonic development,activation of innate immune response,positive regulation of defense response to virus by host,hematopoietic progenitor cell differentiation,DNA replication,protein deacetylation,aging,regulation of hormone levels,positive regulation of G2/M transition of mitotic cell cycle,regulation of lipid metab…	kinetochore,nucleus,nucleoplasm,nucleolus,histone deacetylase complex,Sin3 complex,transcriptional repressor complex,chromatin	DNA binding,chromatin binding,transcription coactivator activity,transcription corepressor activity,RNA binding,protein binding,macromolecular complex binding,RNA polymerase II sequence-specific DNA binding transcription factor binding,Requires Ontology	0	0.688959	FALSE	FALSE	0	0	0	0.917813	0.0487234	0	NA	NA	0	0	0	NA
89	Treated	18549	2866	4	0.137509	15193	SIN3A	1	Q96ST3	SIN3A_HUMAN	Q96ST3	negative regulation of transcription from RNA polymerase II promoter,in utero embryonic development,activation of innate immune response,positive regulation of defense response to virus by host,hematopoietic progenitor cell differentiation,DNA replication,protein deacetylation,aging,regulation of hormone levels,positive regulation of G2/M transition of mitotic cell cycle,regulation of lipid metab…	kinetochore,nucleus,nucleoplasm,nucleolus,histone deacetylase complex,Sin3 complex,transcriptional repressor complex,chromatin	DNA binding,chromatin binding,transcription coactivator activity,transcription corepressor activity,RNA binding,protein binding,macromolecular complex binding,RNA polymerase II sequence-specific DNA binding transcription factor binding,Requires Ontology	0	0.688959	FALSE	FALSE	0	0	0	0.917813	0.0487234	0	NA	NA	0	0	0	NA
90	Treated	14608	2582	5	0.202161	12829	SIN3A	1	Q96ST3	SIN3A_HUMAN	Q96ST3	negative regulation of transcription from RNA polymerase II promoter,in utero embryonic development,activation of innate immune response,positive regulation of defense response to virus by host,hematopoietic progenitor cell differentiation,DNA replication,protein deacetylation,aging,regulation of hormone levels,positive regulation of G2/M transition of mitotic cell cycle,regulation of lipid metab…	kinetochore,nucleus,nucleoplasm,nucleolus,histone deacetylase complex,Sin3 complex,transcriptional repressor complex,chromatin	DNA binding,chromatin binding,transcription coactivator activity,transcription corepressor activity,RNA binding,protein binding,macromolecular complex binding,RNA polymerase II sequence-specific DNA binding transcription factor binding,Requires Ontology	0	0.688959	FALSE	FALSE	0	0	0	0.917813	0.0487234	0	NA	NA	0	0	0	NA
91	Control	21185	2977	1	0.103478	17141	CHEK2;CHEK2;CHEK2;CHEK2;CHK2	1	B7ZBF7;C9JFD7;H7C0V7;O96017;Q683Z8	B7ZBF7_HUMAN;C9JFD7_HUMAN;H7C0V7_HUMAN;CHK2_HUMAN;Q683Z8_HUMAN	B7ZBF7;C9JFD7;H7C0V7;O96017;Q683Z8	;;;cellular response to DNA damage stimulus,signal transduction in response to DNA damage,DNA damage checkpoint,G2/M transition of mitotic cell cycle,positive regulation of protein phosphorylation,double-strand break repair,regulation of transcription, DNA-templated,protein phosphorylation,DNA damage induced protein phosphorylation,DNA damage response, signal transduction by p53 class mediator re…	;;;chromosome, telomeric region,nucleoplasm,Golgi apparatus,PML body,nucleus,cytoplasm;	;;;protein serine/threonine kinase activity,protein binding,ATP binding,protein kinase binding,ubiquitin protein ligase binding,identical protein binding,protein homodimerization activity,metal ion binding,Requires Ontology;	0%;0%;0%;0%;0%	0.689339	FALSE	FALSE	0	0	0	0.916804	0.0486849	0	NA	NA	0	0	0	NA
92	Control	18946	2876	2	0.120617	15622	CHEK2;CHEK2;CHEK2;CHEK2;CHK2	1	B7ZBF7;C9JFD7;H7C0V7;O96017;Q683Z8	B7ZBF7_HUMAN;C9JFD7_HUMAN;H7C0V7_HUMAN;CHK2_HUMAN;Q683Z8_HUMAN	B7ZBF7;C9JFD7;H7C0V7;O96017;Q683Z8	;;;cellular response to DNA damage stimulus,signal transduction in response to DNA damage,DNA damage checkpoint,G2/M transition of mitotic cell cycle,positive regulation of protein phosphorylation,double-strand break repair,regulation of transcription, DNA-templated,protein phosphorylation,DNA damage induced protein phosphorylation,DNA damage response, signal transduction by p53 class mediator re…	;;;chromosome, telomeric region,nucleoplasm,Golgi apparatus,PML body,nucleus,cytoplasm;	;;;protein serine/threonine kinase activity,protein binding,ATP binding,protein kinase binding,ubiquitin protein ligase binding,identical protein binding,protein homodimerization activity,metal ion binding,Requires Ontology;	0%;0%;0%;0%;0%	0.689339	FALSE	FALSE	0	0	0	0.916804	0.0486849	0	NA	NA	0	0	0	NA
93	Control	17941	2810	3	0.162381	14527	CHEK2;CHEK2;CHEK2;CHEK2;CHK2	1	B7ZBF7;C9JFD7;H7C0V7;O96017;Q683Z8	B7ZBF7_HUMAN;C9JFD7_HUMAN;H7C0V7_HUMAN;CHK2_HUMAN;Q683Z8_HUMAN	B7ZBF7;C9JFD7;H7C0V7;O96017;Q683Z8	;;;cellular response to DNA damage stimulus,signal transduction in response to DNA damage,DNA damage checkpoint,G2/M transition of mitotic cell cycle,positive regulation of protein phosphorylation,double-strand break repair,regulation of transcription, DNA-templated,protein phosphorylation,DNA damage induced protein phosphorylation,DNA damage response, signal transduction by p53 class mediator re…	;;;chromosome, telomeric region,nucleoplasm,Golgi apparatus,PML body,nucleus,cytoplasm;	;;;protein serine/threonine kinase activity,protein binding,ATP binding,protein kinase binding,ubiquitin protein ligase binding,identical protein binding,protein homodimerization activity,metal ion binding,Requires Ontology;	0%;0%;0%;0%;0%	0.689339	FALSE	FALSE	0	0	0	0.916804	0.0486849	0	NA	NA	0	0	0	NA
94	Control	19616	2917	4	0.127013	15943	CHEK2;CHEK2;CHEK2;CHEK2;CHK2	1	B7ZBF7;C9JFD7;H7C0V7;O96017;Q683Z8	B7ZBF7_HUMAN;C9JFD7_HUMAN;H7C0V7_HUMAN;CHK2_HUMAN;Q683Z8_HUMAN	B7ZBF7;C9JFD7;H7C0V7;O96017;Q683Z8	;;;cellular response to DNA damage stimulus,signal transduction in response to DNA damage,DNA damage checkpoint,G2/M transition of mitotic cell cycle,positive regulation of protein phosphorylation,double-strand break repair,regulation of transcription, DNA-templated,protein phosphorylation,DNA damage induced protein phosphorylation,DNA damage response, signal transduction by p53 class mediator re…	;;;chromosome, telomeric region,nucleoplasm,Golgi apparatus,PML body,nucleus,cytoplasm;	;;;protein serine/threonine kinase activity,protein binding,ATP binding,protein kinase binding,ubiquitin protein ligase binding,identical protein binding,protein homodimerization activity,metal ion binding,Requires Ontology;	0%;0%;0%;0%;0%	0.689339	FALSE	FALSE	0	0	0	0.916804	0.0486849	0	NA	NA	0	0	0	NA
95	Control	20029	2954	5	0.0849342	16293	CHEK2;CHEK2;CHEK2;CHEK2;CHK2	1	B7ZBF7;C9JFD7;H7C0V7;O96017;Q683Z8	B7ZBF7_HUMAN;C9JFD7_HUMAN;H7C0V7_HUMAN;CHK2_HUMAN;Q683Z8_HUMAN	B7ZBF7;C9JFD7;H7C0V7;O96017;Q683Z8	;;;cellular response to DNA damage stimulus,signal transduction in response to DNA damage,DNA damage checkpoint,G2/M transition of mitotic cell cycle,positive regulation of protein phosphorylation,double-strand break repair,regulation of transcription, DNA-templated,protein phosphorylation,DNA damage induced protein phosphorylation,DNA damage response, signal transduction by p53 class mediator re…	;;;chromosome, telomeric region,nucleoplasm,Golgi apparatus,PML body,nucleus,cytoplasm;	;;;protein serine/threonine kinase activity,protein binding,ATP binding,protein kinase binding,ubiquitin protein ligase binding,identical protein binding,protein homodimerization activity,metal ion binding,Requires Ontology;	0%;0%;0%;0%;0%	0.689339	FALSE	FALSE	0	0	0	0.916804	0.0486849	0	NA	NA	0	0	0	NA
96	Treated	18001	2837	1	0.111866	14676	CHEK2;CHEK2;CHEK2;CHEK2;CHK2	1	B7ZBF7;C9JFD7;H7C0V7;O96017;Q683Z8	B7ZBF7_HUMAN;C9JFD7_HUMAN;H7C0V7_HUMAN;CHK2_HUMAN;Q683Z8_HUMAN	B7ZBF7;C9JFD7;H7C0V7;O96017;Q683Z8	;;;cellular response to DNA damage stimulus,signal transduction in response to DNA damage,DNA damage checkpoint,G2/M transition of mitotic cell cycle,positive regulation of protein phosphorylation,double-strand break repair,regulation of transcription, DNA-templated,protein phosphorylation,DNA damage induced protein phosphorylation,DNA damage response, signal transduction by p53 class mediator re…	;;;chromosome, telomeric region,nucleoplasm,Golgi apparatus,PML body,nucleus,cytoplasm;	;;;protein serine/threonine kinase activity,protein binding,ATP binding,protein kinase binding,ubiquitin protein ligase binding,identical protein binding,protein homodimerization activity,metal ion binding,Requires Ontology;	0%;0%;0%;0%;0%	0.689339	FALSE	FALSE	0	0	0	0.916804	0.0486849	0	NA	NA	0	0	0	NA
97	Treated	14539	2425	2	0.225647	12039	CHEK2;CHEK2;CHEK2;CHEK2;CHK2	1	B7ZBF7;C9JFD7;H7C0V7;O96017;Q683Z8	B7ZBF7_HUMAN;C9JFD7_HUMAN;H7C0V7_HUMAN;CHK2_HUMAN;Q683Z8_HUMAN	B7ZBF7;C9JFD7;H7C0V7;O96017;Q683Z8	;;;cellular response to DNA damage stimulus,signal transduction in response to DNA damage,DNA damage checkpoint,G2/M transition of mitotic cell cycle,positive regulation of protein phosphorylation,double-strand break repair,regulation of transcription, DNA-templated,protein phosphorylation,DNA damage induced protein phosphorylation,DNA damage response, signal transduction by p53 class mediator re…	;;;chromosome, telomeric region,nucleoplasm,Golgi apparatus,PML body,nucleus,cytoplasm;	;;;protein serine/threonine kinase activity,protein binding,ATP binding,protein kinase binding,ubiquitin protein ligase binding,identical protein binding,protein homodimerization activity,metal ion binding,Requires Ontology;	0%;0%;0%;0%;0%	0.689339	FALSE	FALSE	0	0	0	0.916804	0.0486849	0	NA	NA	0	0	0	NA
98	Treated	18771	2825	3	0.144729	15276	CHEK2;CHEK2;CHEK2;CHEK2;CHK2	1	B7ZBF7;C9JFD7;H7C0V7;O96017;Q683Z8	B7ZBF7_HUMAN;C9JFD7_HUMAN;H7C0V7_HUMAN;CHK2_HUMAN;Q683Z8_HUMAN	B7ZBF7;C9JFD7;H7C0V7;O96017;Q683Z8	;;;cellular response to DNA damage stimulus,signal transduction in response to DNA damage,DNA damage checkpoint,G2/M transition of mitotic cell cycle,positive regulation of protein phosphorylation,double-strand break repair,regulation of transcription, DNA-templated,protein phosphorylation,DNA damage induced protein phosphorylation,DNA damage response, signal transduction by p53 class mediator re…	;;;chromosome, telomeric region,nucleoplasm,Golgi apparatus,PML body,nucleus,cytoplasm;	;;;protein serine/threonine kinase activity,protein binding,ATP binding,protein kinase binding,ubiquitin protein ligase binding,identical protein binding,protein homodimerization activity,metal ion binding,Requires Ontology;	0%;0%;0%;0%;0%	0.689339	FALSE	FALSE	0	0	0	0.916804	0.0486849	0	NA	NA	0	0	0	NA
99	Treated	18549	2866	4	0.131507	15193	CHEK2;CHEK2;CHEK2;CHEK2;CHK2	1	B7ZBF7;C9JFD7;H7C0V7;O96017;Q683Z8	B7ZBF7_HUMAN;C9JFD7_HUMAN;H7C0V7_HUMAN;CHK2_HUMAN;Q683Z8_HUMAN	B7ZBF7;C9JFD7;H7C0V7;O96017;Q683Z8	;;;cellular response to DNA damage stimulus,signal transduction in response to DNA damage,DNA damage checkpoint,G2/M transition of mitotic cell cycle,positive regulation of protein phosphorylation,double-strand break repair,regulation of transcription, DNA-templated,protein phosphorylation,DNA damage induced protein phosphorylation,DNA damage response, signal transduction by p53 class mediator re…	;;;chromosome, telomeric region,nucleoplasm,Golgi apparatus,PML body,nucleus,cytoplasm;	;;;protein serine/threonine kinase activity,protein binding,ATP binding,protein kinase binding,ubiquitin protein ligase binding,identical protein binding,protein homodimerization activity,metal ion binding,Requires Ontology;	0%;0%;0%;0%;0%	0.689339	FALSE	FALSE	0	0	0	0.916804	0.0486849	0	NA	NA	0	0	0	NA
100	Treated	14608	2582	5	0.22404	12829	CHEK2;CHEK2;CHEK2;CHEK2;CHK2	1	B7ZBF7;C9JFD7;H7C0V7;O96017;Q683Z8	B7ZBF7_HUMAN;C9JFD7_HUMAN;H7C0V7_HUMAN;CHK2_HUMAN;Q683Z8_HUMAN	B7ZBF7;C9JFD7;H7C0V7;O96017;Q683Z8	;;;cellular response to DNA damage stimulus,signal transduction in response to DNA damage,DNA damage checkpoint,G2/M transition of mitotic cell cycle,positive regulation of protein phosphorylation,double-strand break repair,regulation of transcription, DNA-templated,protein phosphorylation,DNA damage induced protein phosphorylation,DNA damage response, signal transduction by p53 class mediator re…	;;;chromosome, telomeric region,nucleoplasm,Golgi apparatus,PML body,nucleus,cytoplasm;	;;;protein serine/threonine kinase activity,protein binding,ATP binding,protein kinase binding,ubiquitin protein ligase binding,identical protein binding,protein homodimerization activity,metal ion binding,Requires Ontology;	0%;0%;0%;0%;0%	0.689339	FALSE	FALSE	0	0	0	0.916804	0.0486849	0	NA	NA	0	0	0	NA
101	Control	21185	2977	1	0.0804708	17141	ALPK1;ALPK1;ALPK1;	1	B3KUH8;B4E0R2;Q96QP1;Q9H623	B3KUH8_HUMAN;B4E0R2_HUMAN;ALPK1_HUMAN;Q9H623_HUMAN	B3KUH8;B4E0R2;Q96QP1;Q9H623	;;cytoplasmic pattern recognition receptor signaling pathway,protein phosphorylation,positive regulation of I-kappaB kinase/NF-kappaB signaling,innate immune response;	;;cytosol;	;;protein serine/threonine kinase activity,protein binding,ATP binding,monosaccharide binding,Requires Ontology;	0%;0%;0%;0%	0.691271	FALSE	FALSE	0	0	0	0.911551	0.0484209	0	NA	NA	0	0	0	NA
102	Control	18946	2876	2	0.139645	15622	ALPK1;ALPK1;ALPK1;	1	B3KUH8;B4E0R2;Q96QP1;Q9H623	B3KUH8_HUMAN;B4E0R2_HUMAN;ALPK1_HUMAN;Q9H623_HUMAN	B3KUH8;B4E0R2;Q96QP1;Q9H623	;;cytoplasmic pattern recognition receptor signaling pathway,protein phosphorylation,positive regulation of I-kappaB kinase/NF-kappaB signaling,innate immune response;	;;cytosol;	;;protein serine/threonine kinase activity,protein binding,ATP binding,monosaccharide binding,Requires Ontology;	0%;0%;0%;0%	0.691271	FALSE	FALSE	0	0	0	0.911551	0.0484209	0	NA	NA	0	0	0	NA
103	Control	17941	2810	3	0.159604	14527	ALPK1;ALPK1;ALPK1;	1	B3KUH8;B4E0R2;Q96QP1;Q9H623	B3KUH8_HUMAN;B4E0R2_HUMAN;ALPK1_HUMAN;Q9H623_HUMAN	B3KUH8;B4E0R2;Q96QP1;Q9H623	;;cytoplasmic pattern recognition receptor signaling pathway,protein phosphorylation,positive regulation of I-kappaB kinase/NF-kappaB signaling,innate immune response;	;;cytosol;	;;protein serine/threonine kinase activity,protein binding,ATP binding,monosaccharide binding,Requires Ontology;	0%;0%;0%;0%	0.691271	FALSE	FALSE	0	0	0	0.911551	0.0484209	0	NA	NA	0	0	0	NA
104	Control	19616	2917	4	0.131824	15943	ALPK1;ALPK1;ALPK1;	1	B3KUH8;B4E0R2;Q96QP1;Q9H623	B3KUH8_HUMAN;B4E0R2_HUMAN;ALPK1_HUMAN;Q9H623_HUMAN	B3KUH8;B4E0R2;Q96QP1;Q9H623	;;cytoplasmic pattern recognition receptor signaling pathway,protein phosphorylation,positive regulation of I-kappaB kinase/NF-kappaB signaling,innate immune response;	;;cytosol;	;;protein serine/threonine kinase activity,protein binding,ATP binding,monosaccharide binding,Requires Ontology;	0%;0%;0%;0%	0.691271	FALSE	FALSE	0	0	0	0.911551	0.0484209	0	NA	NA	0	0	0	NA
105	Control	20029	2954	5	0.0779626	16293	ALPK1;ALPK1;ALPK1;	1	B3KUH8;B4E0R2;Q96QP1;Q9H623	B3KUH8_HUMAN;B4E0R2_HUMAN;ALPK1_HUMAN;Q9H623_HUMAN	B3KUH8;B4E0R2;Q96QP1;Q9H623	;;cytoplasmic pattern recognition receptor signaling pathway,protein phosphorylation,positive regulation of I-kappaB kinase/NF-kappaB signaling,innate immune response;	;;cytosol;	;;protein serine/threonine kinase activity,protein binding,ATP binding,monosaccharide binding,Requires Ontology;	0%;0%;0%;0%	0.691271	FALSE	FALSE	0	0	0	0.911551	0.0484209	0	NA	NA	0	0	0	NA
106	Treated	18001	2837	1	0.133597	14676	ALPK1;ALPK1;ALPK1;	1	B3KUH8;B4E0R2;Q96QP1;Q9H623	B3KUH8_HUMAN;B4E0R2_HUMAN;ALPK1_HUMAN;Q9H623_HUMAN	B3KUH8;B4E0R2;Q96QP1;Q9H623	;;cytoplasmic pattern recognition receptor signaling pathway,protein phosphorylation,positive regulation of I-kappaB kinase/NF-kappaB signaling,innate immune response;	;;cytosol;	;;protein serine/threonine kinase activity,protein binding,ATP binding,monosaccharide binding,Requires Ontology;	0%;0%;0%;0%	0.691271	FALSE	FALSE	0	0	0	0.911551	0.0484209	0	NA	NA	0	0	0	NA
107	Treated	14539	2425	2	0.29238	12039	ALPK1;ALPK1;ALPK1;	1	B3KUH8;B4E0R2;Q96QP1;Q9H623	B3KUH8_HUMAN;B4E0R2_HUMAN;ALPK1_HUMAN;Q9H623_HUMAN	B3KUH8;B4E0R2;Q96QP1;Q9H623	;;cytoplasmic pattern recognition receptor signaling pathway,protein phosphorylation,positive regulation of I-kappaB kinase/NF-kappaB signaling,innate immune response;	;;cytosol;	;;protein serine/threonine kinase activity,protein binding,ATP binding,monosaccharide binding,Requires Ontology;	0%;0%;0%;0%	0.691271	FALSE	FALSE	0	0	0	0.911551	0.0484209	0	NA	NA	0	0	0	NA
108	Treated	18771	2825	3	0.166792	15276	ALPK1;ALPK1;ALPK1;	1	B3KUH8;B4E0R2;Q96QP1;Q9H623	B3KUH8_HUMAN;B4E0R2_HUMAN;ALPK1_HUMAN;Q9H623_HUMAN	B3KUH8;B4E0R2;Q96QP1;Q9H623	;;cytoplasmic pattern recognition receptor signaling pathway,protein phosphorylation,positive regulation of I-kappaB kinase/NF-kappaB signaling,innate immune response;	;;cytosol;	;;protein serine/threonine kinase activity,protein binding,ATP binding,monosaccharide binding,Requires Ontology;	0%;0%;0%;0%	0.691271	FALSE	FALSE	0	0	0	0.911551	0.0484209	0	NA	NA	0	0	0	NA
109	Treated	18549	2866	4	0.118707	15193	ALPK1;ALPK1;ALPK1;	1	B3KUH8;B4E0R2;Q96QP1;Q9H623	B3KUH8_HUMAN;B4E0R2_HUMAN;ALPK1_HUMAN;Q9H623_HUMAN	B3KUH8;B4E0R2;Q96QP1;Q9H623	;;cytoplasmic pattern recognition receptor signaling pathway,protein phosphorylation,positive regulation of I-kappaB kinase/NF-kappaB signaling,innate immune response;	;;cytosol;	;;protein serine/threonine kinase activity,protein binding,ATP binding,monosaccharide binding,Requires Ontology;	0%;0%;0%;0%	0.691271	FALSE	FALSE	0	0	0	0.911551	0.0484209	0	NA	NA	0	0	0	NA
110	Treated	14608	2582	5	0.233838	12829	ALPK1;ALPK1;ALPK1;	1	B3KUH8;B4E0R2;Q96QP1;Q9H623	B3KUH8_HUMAN;B4E0R2_HUMAN;ALPK1_HUMAN;Q9H623_HUMAN	B3KUH8;B4E0R2;Q96QP1;Q9H623	;;cytoplasmic pattern recognition receptor signaling pathway,protein phosphorylation,positive regulation of I-kappaB kinase/NF-kappaB signaling,innate immune response;	;;cytosol;	;;protein serine/threonine kinase activity,protein binding,ATP binding,monosaccharide binding,Requires Ontology;	0%;0%;0%;0%	0.691271	FALSE	FALSE	0	0	0	0.911551	0.0484209	0	NA	NA	0	0	0	NA
111	Control	21185	2977	1	0.106402	17141	;CEBPZ	1	B2R5U7;Q03701	B2R5U7_HUMAN;CEBPZ_HUMAN	B2R5U7;Q03701	;positive regulation of transcription from RNA polymerase II promoter	;nucleus	;DNA binding,transcription coactivator activity,RNA binding	0%;0%	0.69189	FALSE	FALSE	0	0	0	0.909824	0.0483441	0	NA	NA	0	0	0	NA
112	Control	18946	2876	2	0.105668	15622	;CEBPZ	1	B2R5U7;Q03701	B2R5U7_HUMAN;CEBPZ_HUMAN	B2R5U7;Q03701	;positive regulation of transcription from RNA polymerase II promoter	;nucleus	;DNA binding,transcription coactivator activity,RNA binding	0%;0%	0.69189	FALSE	FALSE	0	0	0	0.909824	0.0483441	0	NA	NA	0	0	0	NA
113	Control	17941	2810	3	0.112359	14527	;CEBPZ	1	B2R5U7;Q03701	B2R5U7_HUMAN;CEBPZ_HUMAN	B2R5U7;Q03701	;positive regulation of transcription from RNA polymerase II promoter	;nucleus	;DNA binding,transcription coactivator activity,RNA binding	0%;0%	0.69189	FALSE	FALSE	0	0	0	0.909824	0.0483441	0	NA	NA	0	0	0	NA
114	Control	19616	2917	4	0.0932914	15943	;CEBPZ	1	B2R5U7;Q03701	B2R5U7_HUMAN;CEBPZ_HUMAN	B2R5U7;Q03701	;positive regulation of transcription from RNA polymerase II promoter	;nucleus	;DNA binding,transcription coactivator activity,RNA binding	0%;0%	0.69189	FALSE	FALSE	0	0	0	0.909824	0.0483441	0	NA	NA	0	0	0	NA
115	Control	20029	2954	5	0.115039	16293	;CEBPZ	1	B2R5U7;Q03701	B2R5U7_HUMAN;CEBPZ_HUMAN	B2R5U7;Q03701	;positive regulation of transcription from RNA polymerase II promoter	;nucleus	;DNA binding,transcription coactivator activity,RNA binding	0%;0%	0.69189	FALSE	FALSE	0	0	0	0.909824	0.0483441	0	NA	NA	0	0	0	NA
116	Treated	18001	2837	1	0.165251	14676	;CEBPZ	1	B2R5U7;Q03701	B2R5U7_HUMAN;CEBPZ_HUMAN	B2R5U7;Q03701	;positive regulation of transcription from RNA polymerase II promoter	;nucleus	;DNA binding,transcription coactivator activity,RNA binding	0%;0%	0.69189	FALSE	FALSE	0	0	0	0.909824	0.0483441	0	NA	NA	0	0	0	NA
117	Treated	14539	2425	2	0.224079	12039	;CEBPZ	1	B2R5U7;Q03701	B2R5U7_HUMAN;CEBPZ_HUMAN	B2R5U7;Q03701	;positive regulation of transcription from RNA polymerase II promoter	;nucleus	;DNA binding,transcription coactivator activity,RNA binding	0%;0%	0.69189	FALSE	FALSE	0	0	0	0.909824	0.0483441	0	NA	NA	0	0	0	NA
118	Treated	18771	2825	3	0.159302	15276	;CEBPZ	1	B2R5U7;Q03701	B2R5U7_HUMAN;CEBPZ_HUMAN	B2R5U7;Q03701	;positive regulation of transcription from RNA polymerase II promoter	;nucleus	;DNA binding,transcription coactivator activity,RNA binding	0%;0%	0.69189	FALSE	FALSE	0	0	0	0.909824	0.0483441	0	NA	NA	0	0	0	NA
119	Treated	18549	2866	4	0.154635	15193	;CEBPZ	1	B2R5U7;Q03701	B2R5U7_HUMAN;CEBPZ_HUMAN	B2R5U7;Q03701	;positive regulation of transcription from RNA polymerase II promoter	;nucleus	;DNA binding,transcription coactivator activity,RNA binding	0%;0%	0.69189	FALSE	FALSE	0	0	0	0.909824	0.0483441	0	NA	NA	0	0	0	NA
120	Treated	14608	2582	5	0.202592	12829	;CEBPZ	1	B2R5U7;Q03701	B2R5U7_HUMAN;CEBPZ_HUMAN	B2R5U7;Q03701	;positive regulation of transcription from RNA polymerase II promoter	;nucleus	;DNA binding,transcription coactivator activity,RNA binding	0%;0%	0.69189	FALSE	FALSE	0	0	0	0.909824	0.0483441	0	NA	NA	0	0	0	NA
121	Control	21185	2977	1	0.10997	17141	TBC1D10B	1	Q4KMP7	TB10B_HUMAN	Q4KMP7	regulation of cilium assembly,retrograde transport, endosome to Golgi,regulation of GTPase activity,intracellular protein transport,activation of GTPase activity	cytosol,plasma membrane	GTPase activator activity,protein binding	0	0.694002	FALSE	FALSE	0	0	0	0.903776	0.0480376	0	NA	NA	0	0	0	NA
122	Control	18946	2876	2	0.0908215	15622	TBC1D10B	1	Q4KMP7	TB10B_HUMAN	Q4KMP7	regulation of cilium assembly,retrograde transport, endosome to Golgi,regulation of GTPase activity,intracellular protein transport,activation of GTPase activity	cytosol,plasma membrane	GTPase activator activity,protein binding	0	0.694002	FALSE	FALSE	0	0	0	0.903776	0.0480376	0	NA	NA	0	0	0	NA
123	Control	17941	2810	3	0.166497	14527	TBC1D10B	1	Q4KMP7	TB10B_HUMAN	Q4KMP7	regulation of cilium assembly,retrograde transport, endosome to Golgi,regulation of GTPase activity,intracellular protein transport,activation of GTPase activity	cytosol,plasma membrane	GTPase activator activity,protein binding	0	0.694002	FALSE	FALSE	0	0	0	0.903776	0.0480376	0	NA	NA	0	0	0	NA
124	Control	19616	2917	4	0.126124	15943	TBC1D10B	1	Q4KMP7	TB10B_HUMAN	Q4KMP7	regulation of cilium assembly,retrograde transport, endosome to Golgi,regulation of GTPase activity,intracellular protein transport,activation of GTPase activity	cytosol,plasma membrane	GTPase activator activity,protein binding	0	0.694002	FALSE	FALSE	0	0	0	0.903776	0.0480376	0	NA	NA	0	0	0	NA
125	Control	20029	2954	5	0.100143	16293	TBC1D10B	1	Q4KMP7	TB10B_HUMAN	Q4KMP7	regulation of cilium assembly,retrograde transport, endosome to Golgi,regulation of GTPase activity,intracellular protein transport,activation of GTPase activity	cytosol,plasma membrane	GTPase activator activity,protein binding	0	0.694002	FALSE	FALSE	0	0	0	0.903776	0.0480376	0	NA	NA	0	0	0	NA
126	Treated	18001	2837	1	0.146491	14676	TBC1D10B	1	Q4KMP7	TB10B_HUMAN	Q4KMP7	regulation of cilium assembly,retrograde transport, endosome to Golgi,regulation of GTPase activity,intracellular protein transport,activation of GTPase activity	cytosol,plasma membrane	GTPase activator activity,protein binding	0	0.694002	FALSE	FALSE	0	0	0	0.903776	0.0480376	0	NA	NA	0	0	0	NA
127	Treated	14539	2425	2	0.282728	12039	TBC1D10B	1	Q4KMP7	TB10B_HUMAN	Q4KMP7	regulation of cilium assembly,retrograde transport, endosome to Golgi,regulation of GTPase activity,intracellular protein transport,activation of GTPase activity	cytosol,plasma membrane	GTPase activator activity,protein binding	0	0.694002	FALSE	FALSE	0	0	0	0.903776	0.0480376	0	NA	NA	0	0	0	NA
128	Treated	18771	2825	3	0.172268	15276	TBC1D10B	1	Q4KMP7	TB10B_HUMAN	Q4KMP7	regulation of cilium assembly,retrograde transport, endosome to Golgi,regulation of GTPase activity,intracellular protein transport,activation of GTPase activity	cytosol,plasma membrane	GTPase activator activity,protein binding	0	0.694002	FALSE	FALSE	0	0	0	0.903776	0.0480376	0	NA	NA	0	0	0	NA
129	Treated	18549	2866	4	0.153256	15193	TBC1D10B	1	Q4KMP7	TB10B_HUMAN	Q4KMP7	regulation of cilium assembly,retrograde transport, endosome to Golgi,regulation of GTPase activity,intracellular protein transport,activation of GTPase activity	cytosol,plasma membrane	GTPase activator activity,protein binding	0	0.694002	FALSE	FALSE	0	0	0	0.903776	0.0480376	0	NA	NA	0	0	0	NA
130	Treated	14608	2582	5	0.215754	12829	TBC1D10B	1	Q4KMP7	TB10B_HUMAN	Q4KMP7	regulation of cilium assembly,retrograde transport, endosome to Golgi,regulation of GTPase activity,intracellular protein transport,activation of GTPase activity	cytosol,plasma membrane	GTPase activator activity,protein binding	0	0.694002	FALSE	FALSE	0	0	0	0.903776	0.0480376	0	NA	NA	0	0	0	NA
131	Control	21185	2977	1	0.0896184	17141	RPS29	1	A0A087WTT6;P62273	A0A087WTT6_HUMAN;RS29_HUMAN	A0A087WTT6;P62273	;nuclear-transcribed mRNA catabolic process, nonsense-mediated decay,cytoplasmic translation,translation,translational initiation,SRP-dependent cotranslational protein targeting to membrane,viral transcription	;nucleoplasm,cytosol,focal adhesion,extracellular exosome,cytoplasmic side of rough endoplasmic reticulum membrane,small ribosomal subunit,cytosolic small ribosomal subunit,polysomal ribosome	;structural constituent of ribosome,zinc ion binding	0%;0%	0.69862	FALSE	FALSE	0	0	0	0.889732	0.0473057	0	NA	NA	0	0	0	NA
132	Control	18946	2876	2	0.115208	15622	RPS29	1	A0A087WTT6;P62273	A0A087WTT6_HUMAN;RS29_HUMAN	A0A087WTT6;P62273	;nuclear-transcribed mRNA catabolic process, nonsense-mediated decay,cytoplasmic translation,translation,translational initiation,SRP-dependent cotranslational protein targeting to membrane,viral transcription	;nucleoplasm,cytosol,focal adhesion,extracellular exosome,cytoplasmic side of rough endoplasmic reticulum membrane,small ribosomal subunit,cytosolic small ribosomal subunit,polysomal ribosome	;structural constituent of ribosome,zinc ion binding	0%;0%	0.69862	FALSE	FALSE	0	0	0	0.889732	0.0473057	0	NA	NA	0	0	0	NA
133	Control	17941	2810	3	0.151659	14527	RPS29	1	A0A087WTT6;P62273	A0A087WTT6_HUMAN;RS29_HUMAN	A0A087WTT6;P62273	;nuclear-transcribed mRNA catabolic process, nonsense-mediated decay,cytoplasmic translation,translation,translational initiation,SRP-dependent cotranslational protein targeting to membrane,viral transcription	;nucleoplasm,cytosol,focal adhesion,extracellular exosome,cytoplasmic side of rough endoplasmic reticulum membrane,small ribosomal subunit,cytosolic small ribosomal subunit,polysomal ribosome	;structural constituent of ribosome,zinc ion binding	0%;0%	0.69862	FALSE	FALSE	0	0	0	0.889732	0.0473057	0	NA	NA	0	0	0	NA
134	Control	19616	2917	4	0.0813288	15943	RPS29	1	A0A087WTT6;P62273	A0A087WTT6_HUMAN;RS29_HUMAN	A0A087WTT6;P62273	;nuclear-transcribed mRNA catabolic process, nonsense-mediated decay,cytoplasmic translation,translation,translational initiation,SRP-dependent cotranslational protein targeting to membrane,viral transcription	;nucleoplasm,cytosol,focal adhesion,extracellular exosome,cytoplasmic side of rough endoplasmic reticulum membrane,small ribosomal subunit,cytosolic small ribosomal subunit,polysomal ribosome	;structural constituent of ribosome,zinc ion binding	0%;0%	0.69862	FALSE	FALSE	0	0	0	0.889732	0.0473057	0	NA	NA	0	0	0	NA
135	Control	20029	2954	5	0.098799	16293	RPS29	1	A0A087WTT6;P62273	A0A087WTT6_HUMAN;RS29_HUMAN	A0A087WTT6;P62273	;nuclear-transcribed mRNA catabolic process, nonsense-mediated decay,cytoplasmic translation,translation,translational initiation,SRP-dependent cotranslational protein targeting to membrane,viral transcription	;nucleoplasm,cytosol,focal adhesion,extracellular exosome,cytoplasmic side of rough endoplasmic reticulum membrane,small ribosomal subunit,cytosolic small ribosomal subunit,polysomal ribosome	;structural constituent of ribosome,zinc ion binding	0%;0%	0.69862	FALSE	FALSE	0	0	0	0.889732	0.0473057	0	NA	NA	0	0	0	NA
136	Treated	18001	2837	1	0.133042	14676	RPS29	1	A0A087WTT6;P62273	A0A087WTT6_HUMAN;RS29_HUMAN	A0A087WTT6;P62273	;nuclear-transcribed mRNA catabolic process, nonsense-mediated decay,cytoplasmic translation,translation,translational initiation,SRP-dependent cotranslational protein targeting to membrane,viral transcription	;nucleoplasm,cytosol,focal adhesion,extracellular exosome,cytoplasmic side of rough endoplasmic reticulum membrane,small ribosomal subunit,cytosolic small ribosomal subunit,polysomal ribosome	;structural constituent of ribosome,zinc ion binding	0%;0%	0.69862	FALSE	FALSE	0	0	0	0.889732	0.0473057	0	NA	NA	0	0	0	NA
137	Treated	14539	2425	2	0.257703	12039	RPS29	1	A0A087WTT6;P62273	A0A087WTT6_HUMAN;RS29_HUMAN	A0A087WTT6;P62273	;nuclear-transcribed mRNA catabolic process, nonsense-mediated decay,cytoplasmic translation,translation,translational initiation,SRP-dependent cotranslational protein targeting to membrane,viral transcription	;nucleoplasm,cytosol,focal adhesion,extracellular exosome,cytoplasmic side of rough endoplasmic reticulum membrane,small ribosomal subunit,cytosolic small ribosomal subunit,polysomal ribosome	;structural constituent of ribosome,zinc ion binding	0%;0%	0.69862	FALSE	FALSE	0	0	0	0.889732	0.0473057	0	NA	NA	0	0	0	NA
138	Treated	18771	2825	3	0.124338	15276	RPS29	1	A0A087WTT6;P62273	A0A087WTT6_HUMAN;RS29_HUMAN	A0A087WTT6;P62273	;nuclear-transcribed mRNA catabolic process, nonsense-mediated decay,cytoplasmic translation,translation,translational initiation,SRP-dependent cotranslational protein targeting to membrane,viral transcription	;nucleoplasm,cytosol,focal adhesion,extracellular exosome,cytoplasmic side of rough endoplasmic reticulum membrane,small ribosomal subunit,cytosolic small ribosomal subunit,polysomal ribosome	;structural constituent of ribosome,zinc ion binding	0%;0%	0.69862	FALSE	FALSE	0	0	0	0.889732	0.0473057	0	NA	NA	0	0	0	NA
139	Treated	18549	2866	4	0.123196	15193	RPS29	1	A0A087WTT6;P62273	A0A087WTT6_HUMAN;RS29_HUMAN	A0A087WTT6;P62273	;nuclear-transcribed mRNA catabolic process, nonsense-mediated decay,cytoplasmic translation,translation,translational initiation,SRP-dependent cotranslational protein targeting to membrane,viral transcription	;nucleoplasm,cytosol,focal adhesion,extracellular exosome,cytoplasmic side of rough endoplasmic reticulum membrane,small ribosomal subunit,cytosolic small ribosomal subunit,polysomal ribosome	;structural constituent of ribosome,zinc ion binding	0%;0%	0.69862	FALSE	FALSE	0	0	0	0.889732	0.0473057	0	NA	NA	0	0	0	NA
140	Treated	14608	2582	5	0.177397	12829	RPS29	1	A0A087WTT6;P62273	A0A087WTT6_HUMAN;RS29_HUMAN	A0A087WTT6;P62273	;nuclear-transcribed mRNA catabolic process, nonsense-mediated decay,cytoplasmic translation,translation,translational initiation,SRP-dependent cotranslational protein targeting to membrane,viral transcription	;nucleoplasm,cytosol,focal adhesion,extracellular exosome,cytoplasmic side of rough endoplasmic reticulum membrane,small ribosomal subunit,cytosolic small ribosomal subunit,polysomal ribosome	;structural constituent of ribosome,zinc ion binding	0%;0%	0.69862	FALSE	FALSE	0	0	0	0.889732	0.0473057	0	NA	NA	0	0	0	NA
141	Control	21185	2977	1	0.0936707	17141	ARHGEF11	1	A0A2X0SFB0;O15085	A0A2X0SFB0_HUMAN;ARHGB_HUMAN	A0A2X0SFB0;O15085	;G-protein coupled receptor signaling pathway,regulation of cell growth,striated muscle contraction,Rho protein signal transduction,establishment of cell polarity,actin cytoskeleton organization,positive regulation of apoptotic process,positive regulation of transcription, DNA-templated,regulation of catalytic activity,regulation of small GTPase mediated signal transduction	;cytoplasm,cytosol,membrane	;G-protein coupled receptor binding,guanyl-nucleotide exchange factor activity,protein binding	0%;0%	0.700051	FALSE	FALSE	0	0	0	0.885146	0.0470764	0	NA	NA	0	0	0	NA
142	Control	18946	2876	2	0.0864964	15622	ARHGEF11	1	A0A2X0SFB0;O15085	A0A2X0SFB0_HUMAN;ARHGB_HUMAN	A0A2X0SFB0;O15085	;G-protein coupled receptor signaling pathway,regulation of cell growth,striated muscle contraction,Rho protein signal transduction,establishment of cell polarity,actin cytoskeleton organization,positive regulation of apoptotic process,positive regulation of transcription, DNA-templated,regulation of catalytic activity,regulation of small GTPase mediated signal transduction	;cytoplasm,cytosol,membrane	;G-protein coupled receptor binding,guanyl-nucleotide exchange factor activity,protein binding	0%;0%	0.700051	FALSE	FALSE	0	0	0	0.885146	0.0470764	0	NA	NA	0	0	0	NA
143	Control	17941	2810	3	0.11237	14527	ARHGEF11	1	A0A2X0SFB0;O15085	A0A2X0SFB0_HUMAN;ARHGB_HUMAN	A0A2X0SFB0;O15085	;G-protein coupled receptor signaling pathway,regulation of cell growth,striated muscle contraction,Rho protein signal transduction,establishment of cell polarity,actin cytoskeleton organization,positive regulation of apoptotic process,positive regulation of transcription, DNA-templated,regulation of catalytic activity,regulation of small GTPase mediated signal transduction	;cytoplasm,cytosol,membrane	;G-protein coupled receptor binding,guanyl-nucleotide exchange factor activity,protein binding	0%;0%	0.700051	FALSE	FALSE	0	0	0	0.885146	0.0470764	0	NA	NA	0	0	0	NA
144	Control	19616	2917	4	0.106638	15943	ARHGEF11	1	A0A2X0SFB0;O15085	A0A2X0SFB0_HUMAN;ARHGB_HUMAN	A0A2X0SFB0;O15085	;G-protein coupled receptor signaling pathway,regulation of cell growth,striated muscle contraction,Rho protein signal transduction,establishment of cell polarity,actin cytoskeleton organization,positive regulation of apoptotic process,positive regulation of transcription, DNA-templated,regulation of catalytic activity,regulation of small GTPase mediated signal transduction	;cytoplasm,cytosol,membrane	;G-protein coupled receptor binding,guanyl-nucleotide exchange factor activity,protein binding	0%;0%	0.700051	FALSE	FALSE	0	0	0	0.885146	0.0470764	0	NA	NA	0	0	0	NA
145	Control	20029	2954	5	0.0978773	16293	ARHGEF11	1	A0A2X0SFB0;O15085	A0A2X0SFB0_HUMAN;ARHGB_HUMAN	A0A2X0SFB0;O15085	;G-protein coupled receptor signaling pathway,regulation of cell growth,striated muscle contraction,Rho protein signal transduction,establishment of cell polarity,actin cytoskeleton organization,positive regulation of apoptotic process,positive regulation of transcription, DNA-templated,regulation of catalytic activity,regulation of small GTPase mediated signal transduction	;cytoplasm,cytosol,membrane	;G-protein coupled receptor binding,guanyl-nucleotide exchange factor activity,protein binding	0%;0%	0.700051	FALSE	FALSE	0	0	0	0.885146	0.0470764	0	NA	NA	0	0	0	NA
146	Treated	18001	2837	1	0.153843	14676	ARHGEF11	1	A0A2X0SFB0;O15085	A0A2X0SFB0_HUMAN;ARHGB_HUMAN	A0A2X0SFB0;O15085	;G-protein coupled receptor signaling pathway,regulation of cell growth,striated muscle contraction,Rho protein signal transduction,establishment of cell polarity,actin cytoskeleton organization,positive regulation of apoptotic process,positive regulation of transcription, DNA-templated,regulation of catalytic activity,regulation of small GTPase mediated signal transduction	;cytoplasm,cytosol,membrane	;G-protein coupled receptor binding,guanyl-nucleotide exchange factor activity,protein binding	0%;0%	0.700051	FALSE	FALSE	0	0	0	0.885146	0.0470764	0	NA	NA	0	0	0	NA
147	Treated	14539	2425	2	0.25167	12039	ARHGEF11	1	A0A2X0SFB0;O15085	A0A2X0SFB0_HUMAN;ARHGB_HUMAN	A0A2X0SFB0;O15085	;G-protein coupled receptor signaling pathway,regulation of cell growth,striated muscle contraction,Rho protein signal transduction,establishment of cell polarity,actin cytoskeleton organization,positive regulation of apoptotic process,positive regulation of transcription, DNA-templated,regulation of catalytic activity,regulation of small GTPase mediated signal transduction	;cytoplasm,cytosol,membrane	;G-protein coupled receptor binding,guanyl-nucleotide exchange factor activity,protein binding	0%;0%	0.700051	FALSE	FALSE	0	0	0	0.885146	0.0470764	0	NA	NA	0	0	0	NA
148	Treated	18771	2825	3	0.151116	15276	ARHGEF11	1	A0A2X0SFB0;O15085	A0A2X0SFB0_HUMAN;ARHGB_HUMAN	A0A2X0SFB0;O15085	;G-protein coupled receptor signaling pathway,regulation of cell growth,striated muscle contraction,Rho protein signal transduction,establishment of cell polarity,actin cytoskeleton organization,positive regulation of apoptotic process,positive regulation of transcription, DNA-templated,regulation of catalytic activity,regulation of small GTPase mediated signal transduction	;cytoplasm,cytosol,membrane	;G-protein coupled receptor binding,guanyl-nucleotide exchange factor activity,protein binding	0%;0%	0.700051	FALSE	FALSE	0	0	0	0.885146	0.0470764	0	NA	NA	0	0	0	NA
149	Treated	18549	2866	4	0.115769	15193	ARHGEF11	1	A0A2X0SFB0;O15085	A0A2X0SFB0_HUMAN;ARHGB_HUMAN	A0A2X0SFB0;O15085	;G-protein coupled receptor signaling pathway,regulation of cell growth,striated muscle contraction,Rho protein signal transduction,establishment of cell polarity,actin cytoskeleton organization,positive regulation of apoptotic process,positive regulation of transcription, DNA-templated,regulation of catalytic activity,regulation of small GTPase mediated signal transduction	;cytoplasm,cytosol,membrane	;G-protein coupled receptor binding,guanyl-nucleotide exchange factor activity,protein binding	0%;0%	0.700051	FALSE	FALSE	0	0	0	0.885146	0.0470764	0	NA	NA	0	0	0	NA
150	Treated	14608	2582	5	0.154129	12829	ARHGEF11	1	A0A2X0SFB0;O15085	A0A2X0SFB0_HUMAN;ARHGB_HUMAN	A0A2X0SFB0;O15085	;G-protein coupled receptor signaling pathway,regulation of cell growth,striated muscle contraction,Rho protein signal transduction,establishment of cell polarity,actin cytoskeleton organization,positive regulation of apoptotic process,positive regulation of transcription, DNA-templated,regulation of catalytic activity,regulation of small GTPase mediated signal transduction	;cytoplasm,cytosol,membrane	;G-protein coupled receptor binding,guanyl-nucleotide exchange factor activity,protein binding	0%;0%	0.700051	FALSE	FALSE	0	0	0	0.885146	0.0470764	0	NA	NA	0	0	0	NA
151	Control	21185	2977	1	0.0644218	17141	TMEM165	1	D6RBL0;D6RD79;Q9HC07	D6RBL0_HUMAN;D6RD79_HUMAN;TM165_HUMAN	D6RBL0;D6RD79;Q9HC07	;;protein N-linked glycosylation,cellular calcium ion homeostasis,Golgi calcium ion transport,regulation of lysosomal lumen pH,calcium ion transmembrane transport,Golgi calcium ion homeostasis,manganese ion transmembrane transport	;;lysosomal membrane,Golgi apparatus,endosome membrane,integral component of membrane,early endosome membrane,late endosome membrane,trans-Golgi network membrane,intracellular membrane-bounded organelle	;;manganese ion transmembrane transporter activity,metal ion transmembrane transporter activity,calcium ion transmembrane transporter activity	0%;0%;0%	0.703958	FALSE	FALSE	0	0	0	0.872057	0.0463946	0	NA	NA	0	0	0	NA
152	Control	18946	2876	2	0.105328	15622	TMEM165	1	D6RBL0;D6RD79;Q9HC07	D6RBL0_HUMAN;D6RD79_HUMAN;TM165_HUMAN	D6RBL0;D6RD79;Q9HC07	;;protein N-linked glycosylation,cellular calcium ion homeostasis,Golgi calcium ion transport,regulation of lysosomal lumen pH,calcium ion transmembrane transport,Golgi calcium ion homeostasis,manganese ion transmembrane transport	;;lysosomal membrane,Golgi apparatus,endosome membrane,integral component of membrane,early endosome membrane,late endosome membrane,trans-Golgi network membrane,intracellular membrane-bounded organelle	;;manganese ion transmembrane transporter activity,metal ion transmembrane transporter activity,calcium ion transmembrane transporter activity	0%;0%;0%	0.703958	FALSE	FALSE	0	0	0	0.872057	0.0463946	0	NA	NA	0	0	0	NA
153	Control	17941	2810	3	0.164759	14527	TMEM165	1	D6RBL0;D6RD79;Q9HC07	D6RBL0_HUMAN;D6RD79_HUMAN;TM165_HUMAN	D6RBL0;D6RD79;Q9HC07	;;protein N-linked glycosylation,cellular calcium ion homeostasis,Golgi calcium ion transport,regulation of lysosomal lumen pH,calcium ion transmembrane transport,Golgi calcium ion homeostasis,manganese ion transmembrane transport	;;lysosomal membrane,Golgi apparatus,endosome membrane,integral component of membrane,early endosome membrane,late endosome membrane,trans-Golgi network membrane,intracellular membrane-bounded organelle	;;manganese ion transmembrane transporter activity,metal ion transmembrane transporter activity,calcium ion transmembrane transporter activity	0%;0%;0%	0.703958	FALSE	FALSE	0	0	0	0.872057	0.0463946	0	NA	NA	0	0	0	NA
154	Control	19616	2917	4	0.129371	15943	TMEM165	1	D6RBL0;D6RD79;Q9HC07	D6RBL0_HUMAN;D6RD79_HUMAN;TM165_HUMAN	D6RBL0;D6RD79;Q9HC07	;;protein N-linked glycosylation,cellular calcium ion homeostasis,Golgi calcium ion transport,regulation of lysosomal lumen pH,calcium ion transmembrane transport,Golgi calcium ion homeostasis,manganese ion transmembrane transport	;;lysosomal membrane,Golgi apparatus,endosome membrane,integral component of membrane,early endosome membrane,late endosome membrane,trans-Golgi network membrane,intracellular membrane-bounded organelle	;;manganese ion transmembrane transporter activity,metal ion transmembrane transporter activity,calcium ion transmembrane transporter activity	0%;0%;0%	0.703958	FALSE	FALSE	0	0	0	0.872057	0.0463946	0	NA	NA	0	0	0	NA
155	Control	20029	2954	5	0.116459	16293	TMEM165	1	D6RBL0;D6RD79;Q9HC07	D6RBL0_HUMAN;D6RD79_HUMAN;TM165_HUMAN	D6RBL0;D6RD79;Q9HC07	;;protein N-linked glycosylation,cellular calcium ion homeostasis,Golgi calcium ion transport,regulation of lysosomal lumen pH,calcium ion transmembrane transport,Golgi calcium ion homeostasis,manganese ion transmembrane transport	;;lysosomal membrane,Golgi apparatus,endosome membrane,integral component of membrane,early endosome membrane,late endosome membrane,trans-Golgi network membrane,intracellular membrane-bounded organelle	;;manganese ion transmembrane transporter activity,metal ion transmembrane transporter activity,calcium ion transmembrane transporter activity	0%;0%;0%	0.703958	FALSE	FALSE	0	0	0	0.872057	0.0463946	0	NA	NA	0	0	0	NA
156	Treated	18001	2837	1	0.160303	14676	TMEM165	1	D6RBL0;D6RD79;Q9HC07	D6RBL0_HUMAN;D6RD79_HUMAN;TM165_HUMAN	D6RBL0;D6RD79;Q9HC07	;;protein N-linked glycosylation,cellular calcium ion homeostasis,Golgi calcium ion transport,regulation of lysosomal lumen pH,calcium ion transmembrane transport,Golgi calcium ion homeostasis,manganese ion transmembrane transport	;;lysosomal membrane,Golgi apparatus,endosome membrane,integral component of membrane,early endosome membrane,late endosome membrane,trans-Golgi network membrane,intracellular membrane-bounded organelle	;;manganese ion transmembrane transporter activity,metal ion transmembrane transporter activity,calcium ion transmembrane transporter activity	0%;0%;0%	0.703958	FALSE	FALSE	0	0	0	0.872057	0.0463946	0	NA	NA	0	0	0	NA
157	Treated	14539	2425	2	0.29289	12039	TMEM165	1	D6RBL0;D6RD79;Q9HC07	D6RBL0_HUMAN;D6RD79_HUMAN;TM165_HUMAN	D6RBL0;D6RD79;Q9HC07	;;protein N-linked glycosylation,cellular calcium ion homeostasis,Golgi calcium ion transport,regulation of lysosomal lumen pH,calcium ion transmembrane transport,Golgi calcium ion homeostasis,manganese ion transmembrane transport	;;lysosomal membrane,Golgi apparatus,endosome membrane,integral component of membrane,early endosome membrane,late endosome membrane,trans-Golgi network membrane,intracellular membrane-bounded organelle	;;manganese ion transmembrane transporter activity,metal ion transmembrane transporter activity,calcium ion transmembrane transporter activity	0%;0%;0%	0.703958	FALSE	FALSE	0	0	0	0.872057	0.0463946	0	NA	NA	0	0	0	NA
158	Treated	18771	2825	3	0.161567	15276	TMEM165	1	D6RBL0;D6RD79;Q9HC07	D6RBL0_HUMAN;D6RD79_HUMAN;TM165_HUMAN	D6RBL0;D6RD79;Q9HC07	;;protein N-linked glycosylation,cellular calcium ion homeostasis,Golgi calcium ion transport,regulation of lysosomal lumen pH,calcium ion transmembrane transport,Golgi calcium ion homeostasis,manganese ion transmembrane transport	;;lysosomal membrane,Golgi apparatus,endosome membrane,integral component of membrane,early endosome membrane,late endosome membrane,trans-Golgi network membrane,intracellular membrane-bounded organelle	;;manganese ion transmembrane transporter activity,metal ion transmembrane transporter activity,calcium ion transmembrane transporter activity	0%;0%;0%	0.703958	FALSE	FALSE	0	0	0	0.872057	0.0463946	0	NA	NA	0	0	0	NA
159	Treated	18549	2866	4	0.135197	15193	TMEM165	1	D6RBL0;D6RD79;Q9HC07	D6RBL0_HUMAN;D6RD79_HUMAN;TM165_HUMAN	D6RBL0;D6RD79;Q9HC07	;;protein N-linked glycosylation,cellular calcium ion homeostasis,Golgi calcium ion transport,regulation of lysosomal lumen pH,calcium ion transmembrane transport,Golgi calcium ion homeostasis,manganese ion transmembrane transport	;;lysosomal membrane,Golgi apparatus,endosome membrane,integral component of membrane,early endosome membrane,late endosome membrane,trans-Golgi network membrane,intracellular membrane-bounded organelle	;;manganese ion transmembrane transporter activity,metal ion transmembrane transporter activity,calcium ion transmembrane transporter activity	0%;0%;0%	0.703958	FALSE	FALSE	0	0	0	0.872057	0.0463946	0	NA	NA	0	0	0	NA
160	Treated	14608	2582	5	0.225297	12829	TMEM165	1	D6RBL0;D6RD79;Q9HC07	D6RBL0_HUMAN;D6RD79_HUMAN;TM165_HUMAN	D6RBL0;D6RD79;Q9HC07	;;protein N-linked glycosylation,cellular calcium ion homeostasis,Golgi calcium ion transport,regulation of lysosomal lumen pH,calcium ion transmembrane transport,Golgi calcium ion homeostasis,manganese ion transmembrane transport	;;lysosomal membrane,Golgi apparatus,endosome membrane,integral component of membrane,early endosome membrane,late endosome membrane,trans-Golgi network membrane,intracellular membrane-bounded organelle	;;manganese ion transmembrane transporter activity,metal ion transmembrane transporter activity,calcium ion transmembrane transporter activity	0%;0%;0%	0.703958	FALSE	FALSE	0	0	0	0.872057	0.0463946	0	NA	NA	0	0	0	NA
161	Control	21185	2977	1	0.0621528	17141	;;;FAM98A;FAM98A	1	B3KTW4;B4DT23;B4DY25;I6L9E8;Q8NCA5	B3KTW4_HUMAN;B4DT23_HUMAN;B4DY25_HUMAN;I6L9E8_HUMAN;FA98A_HUMAN	B3KTW4;B4DT23;B4DY25;I6L9E8;Q8NCA5	;;;;protein methylation,positive regulation of cell proliferation,positive regulation of gene expression,lysosome localization,positive regulation of ruffle assembly	;;;;tRNA-splicing ligase complex	;;;;RNA binding,protein binding,protein methyltransferase activity	0%;0%;0%;0%;0%	0.707195	FALSE	FALSE	0	0	0	0.860605	0.0457995	0	NA	NA	0	0	0	NA
162	Control	18946	2876	2	0.113344	15622	;;;FAM98A;FAM98A	1	B3KTW4;B4DT23;B4DY25;I6L9E8;Q8NCA5	B3KTW4_HUMAN;B4DT23_HUMAN;B4DY25_HUMAN;I6L9E8_HUMAN;FA98A_HUMAN	B3KTW4;B4DT23;B4DY25;I6L9E8;Q8NCA5	;;;;protein methylation,positive regulation of cell proliferation,positive regulation of gene expression,lysosome localization,positive regulation of ruffle assembly	;;;;tRNA-splicing ligase complex	;;;;RNA binding,protein binding,protein methyltransferase activity	0%;0%;0%;0%;0%	0.707195	FALSE	FALSE	0	0	0	0.860605	0.0457995	0	NA	NA	0	0	0	NA
163	Control	17941	2810	3	0.143493	14527	;;;FAM98A;FAM98A	1	B3KTW4;B4DT23;B4DY25;I6L9E8;Q8NCA5	B3KTW4_HUMAN;B4DT23_HUMAN;B4DY25_HUMAN;I6L9E8_HUMAN;FA98A_HUMAN	B3KTW4;B4DT23;B4DY25;I6L9E8;Q8NCA5	;;;;protein methylation,positive regulation of cell proliferation,positive regulation of gene expression,lysosome localization,positive regulation of ruffle assembly	;;;;tRNA-splicing ligase complex	;;;;RNA binding,protein binding,protein methyltransferase activity	0%;0%;0%;0%;0%	0.707195	FALSE	FALSE	0	0	0	0.860605	0.0457995	0	NA	NA	0	0	0	NA
164	Control	19616	2917	4	0.0821133	15943	;;;FAM98A;FAM98A	1	B3KTW4;B4DT23;B4DY25;I6L9E8;Q8NCA5	B3KTW4_HUMAN;B4DT23_HUMAN;B4DY25_HUMAN;I6L9E8_HUMAN;FA98A_HUMAN	B3KTW4;B4DT23;B4DY25;I6L9E8;Q8NCA5	;;;;protein methylation,positive regulation of cell proliferation,positive regulation of gene expression,lysosome localization,positive regulation of ruffle assembly	;;;;tRNA-splicing ligase complex	;;;;RNA binding,protein binding,protein methyltransferase activity	0%;0%;0%;0%;0%	0.707195	FALSE	FALSE	0	0	0	0.860605	0.0457995	0	NA	NA	0	0	0	NA
165	Control	20029	2954	5	0.0735023	16293	;;;FAM98A;FAM98A	1	B3KTW4;B4DT23;B4DY25;I6L9E8;Q8NCA5	B3KTW4_HUMAN;B4DT23_HUMAN;B4DY25_HUMAN;I6L9E8_HUMAN;FA98A_HUMAN	B3KTW4;B4DT23;B4DY25;I6L9E8;Q8NCA5	;;;;protein methylation,positive regulation of cell proliferation,positive regulation of gene expression,lysosome localization,positive regulation of ruffle assembly	;;;;tRNA-splicing ligase complex	;;;;RNA binding,protein binding,protein methyltransferase activity	0%;0%;0%;0%;0%	0.707195	FALSE	FALSE	0	0	0	0.860605	0.0457995	0	NA	NA	0	0	0	NA
166	Treated	18001	2837	1	0.137359	14676	;;;FAM98A;FAM98A	1	B3KTW4;B4DT23;B4DY25;I6L9E8;Q8NCA5	B3KTW4_HUMAN;B4DT23_HUMAN;B4DY25_HUMAN;I6L9E8_HUMAN;FA98A_HUMAN	B3KTW4;B4DT23;B4DY25;I6L9E8;Q8NCA5	;;;;protein methylation,positive regulation of cell proliferation,positive regulation of gene expression,lysosome localization,positive regulation of ruffle assembly	;;;;tRNA-splicing ligase complex	;;;;RNA binding,protein binding,protein methyltransferase activity	0%;0%;0%;0%;0%	0.707195	FALSE	FALSE	0	0	0	0.860605	0.0457995	0	NA	NA	0	0	0	NA
167	Treated	14539	2425	2	0.288715	12039	;;;FAM98A;FAM98A	1	B3KTW4;B4DT23;B4DY25;I6L9E8;Q8NCA5	B3KTW4_HUMAN;B4DT23_HUMAN;B4DY25_HUMAN;I6L9E8_HUMAN;FA98A_HUMAN	B3KTW4;B4DT23;B4DY25;I6L9E8;Q8NCA5	;;;;protein methylation,positive regulation of cell proliferation,positive regulation of gene expression,lysosome localization,positive regulation of ruffle assembly	;;;;tRNA-splicing ligase complex	;;;;RNA binding,protein binding,protein methyltransferase activity	0%;0%;0%;0%;0%	0.707195	FALSE	FALSE	0	0	0	0.860605	0.0457995	0	NA	NA	0	0	0	NA
168	Treated	18771	2825	3	0.128227	15276	;;;FAM98A;FAM98A	1	B3KTW4;B4DT23;B4DY25;I6L9E8;Q8NCA5	B3KTW4_HUMAN;B4DT23_HUMAN;B4DY25_HUMAN;I6L9E8_HUMAN;FA98A_HUMAN	B3KTW4;B4DT23;B4DY25;I6L9E8;Q8NCA5	;;;;protein methylation,positive regulation of cell proliferation,positive regulation of gene expression,lysosome localization,positive regulation of ruffle assembly	;;;;tRNA-splicing ligase complex	;;;;RNA binding,protein binding,protein methyltransferase activity	0%;0%;0%;0%;0%	0.707195	FALSE	FALSE	0	0	0	0.860605	0.0457995	0	NA	NA	0	0	0	NA
169	Treated	18549	2866	4	0.0964224	15193	;;;FAM98A;FAM98A	1	B3KTW4;B4DT23;B4DY25;I6L9E8;Q8NCA5	B3KTW4_HUMAN;B4DT23_HUMAN;B4DY25_HUMAN;I6L9E8_HUMAN;FA98A_HUMAN	B3KTW4;B4DT23;B4DY25;I6L9E8;Q8NCA5	;;;;protein methylation,positive regulation of cell proliferation,positive regulation of gene expression,lysosome localization,positive regulation of ruffle assembly	;;;;tRNA-splicing ligase complex	;;;;RNA binding,protein binding,protein methyltransferase activity	0%;0%;0%;0%;0%	0.707195	FALSE	FALSE	0	0	0	0.860605	0.0457995	0	NA	NA	0	0	0	NA
170	Treated	14608	2582	5	0.155678	12829	;;;FAM98A;FAM98A	1	B3KTW4;B4DT23;B4DY25;I6L9E8;Q8NCA5	B3KTW4_HUMAN;B4DT23_HUMAN;B4DY25_HUMAN;I6L9E8_HUMAN;FA98A_HUMAN	B3KTW4;B4DT23;B4DY25;I6L9E8;Q8NCA5	;;;;protein methylation,positive regulation of cell proliferation,positive regulation of gene expression,lysosome localization,positive regulation of ruffle assembly	;;;;tRNA-splicing ligase complex	;;;;RNA binding,protein binding,protein methyltransferase activity	0%;0%;0%;0%;0%	0.707195	FALSE	FALSE	0	0	0	0.860605	0.0457995	0	NA	NA	0	0	0	NA
171	Control	21185	2977	1	0.0904925	17141	DENND1C	1	K7EKL5;Q8IV53	K7EKL5_HUMAN;DEN1C_HUMAN	K7EKL5;Q8IV53	;regulation of catalytic activity,endocytic recycling,endocytosis	;nucleoplasm,centrosome,cytosol,clathrin-coated vesicle,intracellular membrane-bounded organelle	;guanyl-nucleotide exchange factor activity,protein binding,phosphatidylinositol phosphate binding	0%;0%	0.708834	FALSE	FALSE	0	0	0	0.854617	0.045495	0	NA	NA	0	0	0	NA
172	Control	18946	2876	2	0.0799486	15622	DENND1C	1	K7EKL5;Q8IV53	K7EKL5_HUMAN;DEN1C_HUMAN	K7EKL5;Q8IV53	;regulation of catalytic activity,endocytic recycling,endocytosis	;nucleoplasm,centrosome,cytosol,clathrin-coated vesicle,intracellular membrane-bounded organelle	;guanyl-nucleotide exchange factor activity,protein binding,phosphatidylinositol phosphate binding	0%;0%	0.708834	FALSE	FALSE	0	0	0	0.854617	0.045495	0	NA	NA	0	0	0	NA
173	Control	17941	2810	3	0.16843	14527	DENND1C	1	K7EKL5;Q8IV53	K7EKL5_HUMAN;DEN1C_HUMAN	K7EKL5;Q8IV53	;regulation of catalytic activity,endocytic recycling,endocytosis	;nucleoplasm,centrosome,cytosol,clathrin-coated vesicle,intracellular membrane-bounded organelle	;guanyl-nucleotide exchange factor activity,protein binding,phosphatidylinositol phosphate binding	0%;0%	0.708834	FALSE	FALSE	0	0	0	0.854617	0.045495	0	NA	NA	0	0	0	NA
174	Control	19616	2917	4	0.126016	15943	DENND1C	1	K7EKL5;Q8IV53	K7EKL5_HUMAN;DEN1C_HUMAN	K7EKL5;Q8IV53	;regulation of catalytic activity,endocytic recycling,endocytosis	;nucleoplasm,centrosome,cytosol,clathrin-coated vesicle,intracellular membrane-bounded organelle	;guanyl-nucleotide exchange factor activity,protein binding,phosphatidylinositol phosphate binding	0%;0%	0.708834	FALSE	FALSE	0	0	0	0.854617	0.045495	0	NA	NA	0	0	0	NA
175	Control	20029	2954	5	0.0703903	16293	DENND1C	1	K7EKL5;Q8IV53	K7EKL5_HUMAN;DEN1C_HUMAN	K7EKL5;Q8IV53	;regulation of catalytic activity,endocytic recycling,endocytosis	;nucleoplasm,centrosome,cytosol,clathrin-coated vesicle,intracellular membrane-bounded organelle	;guanyl-nucleotide exchange factor activity,protein binding,phosphatidylinositol phosphate binding	0%;0%	0.708834	FALSE	FALSE	0	0	0	0.854617	0.045495	0	NA	NA	0	0	0	NA
176	Treated	18001	2837	1	0.140363	14676	DENND1C	1	K7EKL5;Q8IV53	K7EKL5_HUMAN;DEN1C_HUMAN	K7EKL5;Q8IV53	;regulation of catalytic activity,endocytic recycling,endocytosis	;nucleoplasm,centrosome,cytosol,clathrin-coated vesicle,intracellular membrane-bounded organelle	;guanyl-nucleotide exchange factor activity,protein binding,phosphatidylinositol phosphate binding	0%;0%	0.708834	FALSE	FALSE	0	0	0	0.854617	0.045495	0	NA	NA	0	0	0	NA
177	Treated	14539	2425	2	0.29238	12039	DENND1C	1	K7EKL5;Q8IV53	K7EKL5_HUMAN;DEN1C_HUMAN	K7EKL5;Q8IV53	;regulation of catalytic activity,endocytic recycling,endocytosis	;nucleoplasm,centrosome,cytosol,clathrin-coated vesicle,intracellular membrane-bounded organelle	;guanyl-nucleotide exchange factor activity,protein binding,phosphatidylinositol phosphate binding	0%;0%	0.708834	FALSE	FALSE	0	0	0	0.854617	0.045495	0	NA	NA	0	0	0	NA
178	Treated	18771	2825	3	0.165005	15276	DENND1C	1	K7EKL5;Q8IV53	K7EKL5_HUMAN;DEN1C_HUMAN	K7EKL5;Q8IV53	;regulation of catalytic activity,endocytic recycling,endocytosis	;nucleoplasm,centrosome,cytosol,clathrin-coated vesicle,intracellular membrane-bounded organelle	;guanyl-nucleotide exchange factor activity,protein binding,phosphatidylinositol phosphate binding	0%;0%	0.708834	FALSE	FALSE	0	0	0	0.854617	0.045495	0	NA	NA	0	0	0	NA
179	Treated	18549	2866	4	0.14885	15193	DENND1C	1	K7EKL5;Q8IV53	K7EKL5_HUMAN;DEN1C_HUMAN	K7EKL5;Q8IV53	;regulation of catalytic activity,endocytic recycling,endocytosis	;nucleoplasm,centrosome,cytosol,clathrin-coated vesicle,intracellular membrane-bounded organelle	;guanyl-nucleotide exchange factor activity,protein binding,phosphatidylinositol phosphate binding	0%;0%	0.708834	FALSE	FALSE	0	0	0	0.854617	0.045495	0	NA	NA	0	0	0	NA
180	Treated	14608	2582	5	0.23118	12829	DENND1C	1	K7EKL5;Q8IV53	K7EKL5_HUMAN;DEN1C_HUMAN	K7EKL5;Q8IV53	;regulation of catalytic activity,endocytic recycling,endocytosis	;nucleoplasm,centrosome,cytosol,clathrin-coated vesicle,intracellular membrane-bounded organelle	;guanyl-nucleotide exchange factor activity,protein binding,phosphatidylinositol phosphate binding	0%;0%	0.708834	FALSE	FALSE	0	0	0	0.854617	0.045495	0	NA	NA	0	0	0	NA
181	Control	21185	2977	1	0.107179	17141	ANKRD49	1	A0A024R398;F5GWD9;F5H227;F5H3B3;F6R851;Q8WVL7	A0A024R398_HUMAN;F5GWD9_HUMAN;F5H227_HUMAN;F5H3B3_HUMAN;F6R851_HUMAN;ANR49_HUMAN	A0A024R398;F5GWD9;F5H227;F5H3B3;F6R851;Q8WVL7	;;;;;spermatogenesis,cell differentiation,positive regulation of transcription, DNA-templated	;;;;;nucleus	;;;;;protein binding	0%;0%;0%;0%;0%;0%	0.709396	FALSE	FALSE	0	0	0	0.852539	0.0453984	0	NA	NA	0	0	0	NA
182	Control	18946	2876	2	0.134609	15622	ANKRD49	1	A0A024R398;F5GWD9;F5H227;F5H3B3;F6R851;Q8WVL7	A0A024R398_HUMAN;F5GWD9_HUMAN;F5H227_HUMAN;F5H3B3_HUMAN;F6R851_HUMAN;ANR49_HUMAN	A0A024R398;F5GWD9;F5H227;F5H3B3;F6R851;Q8WVL7	;;;;;spermatogenesis,cell differentiation,positive regulation of transcription, DNA-templated	;;;;;nucleus	;;;;;protein binding	0%;0%;0%;0%;0%;0%	0.709396	FALSE	FALSE	0	0	0	0.852539	0.0453984	0	NA	NA	0	0	0	NA
183	Control	17941	2810	3	0.167736	14527	ANKRD49	1	A0A024R398;F5GWD9;F5H227;F5H3B3;F6R851;Q8WVL7	A0A024R398_HUMAN;F5GWD9_HUMAN;F5H227_HUMAN;F5H3B3_HUMAN;F6R851_HUMAN;ANR49_HUMAN	A0A024R398;F5GWD9;F5H227;F5H3B3;F6R851;Q8WVL7	;;;;;spermatogenesis,cell differentiation,positive regulation of transcription, DNA-templated	;;;;;nucleus	;;;;;protein binding	0%;0%;0%;0%;0%;0%	0.709396	FALSE	FALSE	0	0	0	0.852539	0.0453984	0	NA	NA	0	0	0	NA
184	Control	19616	2917	4	0.116012	15943	ANKRD49	1	A0A024R398;F5GWD9;F5H227;F5H3B3;F6R851;Q8WVL7	A0A024R398_HUMAN;F5GWD9_HUMAN;F5H227_HUMAN;F5H3B3_HUMAN;F6R851_HUMAN;ANR49_HUMAN	A0A024R398;F5GWD9;F5H227;F5H3B3;F6R851;Q8WVL7	;;;;;spermatogenesis,cell differentiation,positive regulation of transcription, DNA-templated	;;;;;nucleus	;;;;;protein binding	0%;0%;0%;0%;0%;0%	0.709396	FALSE	FALSE	0	0	0	0.852539	0.0453984	0	NA	NA	0	0	0	NA
185	Control	20029	2954	5	0.109774	16293	ANKRD49	1	A0A024R398;F5GWD9;F5H227;F5H3B3;F6R851;Q8WVL7	A0A024R398_HUMAN;F5GWD9_HUMAN;F5H227_HUMAN;F5H3B3_HUMAN;F6R851_HUMAN;ANR49_HUMAN	A0A024R398;F5GWD9;F5H227;F5H3B3;F6R851;Q8WVL7	;;;;;spermatogenesis,cell differentiation,positive regulation of transcription, DNA-templated	;;;;;nucleus	;;;;;protein binding	0%;0%;0%;0%;0%;0%	0.709396	FALSE	FALSE	0	0	0	0.852539	0.0453984	0	NA	NA	0	0	0	NA
186	Treated	18001	2837	1	0.149771	14676	ANKRD49	1	A0A024R398;F5GWD9;F5H227;F5H3B3;F6R851;Q8WVL7	A0A024R398_HUMAN;F5GWD9_HUMAN;F5H227_HUMAN;F5H3B3_HUMAN;F6R851_HUMAN;ANR49_HUMAN	A0A024R398;F5GWD9;F5H227;F5H3B3;F6R851;Q8WVL7	;;;;;spermatogenesis,cell differentiation,positive regulation of transcription, DNA-templated	;;;;;nucleus	;;;;;protein binding	0%;0%;0%;0%;0%;0%	0.709396	FALSE	FALSE	0	0	0	0.852539	0.0453984	0	NA	NA	0	0	0	NA
187	Treated	14539	2425	2	0.214368	12039	ANKRD49	1	A0A024R398;F5GWD9;F5H227;F5H3B3;F6R851;Q8WVL7	A0A024R398_HUMAN;F5GWD9_HUMAN;F5H227_HUMAN;F5H3B3_HUMAN;F6R851_HUMAN;ANR49_HUMAN	A0A024R398;F5GWD9;F5H227;F5H3B3;F6R851;Q8WVL7	;;;;;spermatogenesis,cell differentiation,positive regulation of transcription, DNA-templated	;;;;;nucleus	;;;;;protein binding	0%;0%;0%;0%;0%;0%	0.709396	FALSE	FALSE	0	0	0	0.852539	0.0453984	0	NA	NA	0	0	0	NA
188	Treated	18771	2825	3	0.153744	15276	ANKRD49	1	A0A024R398;F5GWD9;F5H227;F5H3B3;F6R851;Q8WVL7	A0A024R398_HUMAN;F5GWD9_HUMAN;F5H227_HUMAN;F5H3B3_HUMAN;F6R851_HUMAN;ANR49_HUMAN	A0A024R398;F5GWD9;F5H227;F5H3B3;F6R851;Q8WVL7	;;;;;spermatogenesis,cell differentiation,positive regulation of transcription, DNA-templated	;;;;;nucleus	;;;;;protein binding	0%;0%;0%;0%;0%;0%	0.709396	FALSE	FALSE	0	0	0	0.852539	0.0453984	0	NA	NA	0	0	0	NA
189	Treated	18549	2866	4	0.144929	15193	ANKRD49	1	A0A024R398;F5GWD9;F5H227;F5H3B3;F6R851;Q8WVL7	A0A024R398_HUMAN;F5GWD9_HUMAN;F5H227_HUMAN;F5H3B3_HUMAN;F6R851_HUMAN;ANR49_HUMAN	A0A024R398;F5GWD9;F5H227;F5H3B3;F6R851;Q8WVL7	;;;;;spermatogenesis,cell differentiation,positive regulation of transcription, DNA-templated	;;;;;nucleus	;;;;;protein binding	0%;0%;0%;0%;0%;0%	0.709396	FALSE	FALSE	0	0	0	0.852539	0.0453984	0	NA	NA	0	0	0	NA
190	Treated	14608	2582	5	0.13684	12829	ANKRD49	1	A0A024R398;F5GWD9;F5H227;F5H3B3;F6R851;Q8WVL7	A0A024R398_HUMAN;F5GWD9_HUMAN;F5H227_HUMAN;F5H3B3_HUMAN;F6R851_HUMAN;ANR49_HUMAN	A0A024R398;F5GWD9;F5H227;F5H3B3;F6R851;Q8WVL7	;;;;;spermatogenesis,cell differentiation,positive regulation of transcription, DNA-templated	;;;;;nucleus	;;;;;protein binding	0%;0%;0%;0%;0%;0%	0.709396	FALSE	FALSE	0	0	0	0.852539	0.0453984	0	NA	NA	0	0	0	NA
191	Control	21185	2977	1	0.0708175	17141	DICER1	1	A0A6Q8PFV4;A0A7I2YBM0;H0YJZ6;Q9UPY3	A0A6Q8PFV4_HUMAN;A0A7I2YBM0_HUMAN;H0YJZ6_HUMAN;DICER_HUMAN	A0A6Q8PFV4;A0A7I2YBM0;H0YJZ6;Q9UPY3	;;;negative regulation of gene expression,negative regulation of transcription from RNA polymerase II promoter,miRNA metabolic process,negative regulation of Schwann cell proliferation,positive regulation of Schwann cell differentiation,nerve development,production of siRNA involved in RNA interference,targeting of mRNA for destruction involved in RNA interference,pre-miRNA processing,positive re…	;;;RISC complex,endoplasmic reticulum-Golgi intermediate compartment,cytosol,dendrite,growth cone,perinuclear region of cytoplasm,extracellular exosome,ARC complex,RISC-loading complex,cytoplasm,nucleus	;;;pre-miRNA binding,DNA binding,double-stranded RNA binding,helicase activity,endoribonuclease activity,ribonuclease III activity,protein binding,ATP binding,protein domain specific binding,siRNA binding,metal ion binding,RNA binding,deoxyribonuclease I activity	0%;0%;0%;0%	0.711266	FALSE	FALSE	0	0	0	0.845516	0.0450383	0	NA	NA	0	0	0	NA
192	Control	18946	2876	2	0.126107	15622	DICER1	1	A0A6Q8PFV4;A0A7I2YBM0;H0YJZ6;Q9UPY3	A0A6Q8PFV4_HUMAN;A0A7I2YBM0_HUMAN;H0YJZ6_HUMAN;DICER_HUMAN	A0A6Q8PFV4;A0A7I2YBM0;H0YJZ6;Q9UPY3	;;;negative regulation of gene expression,negative regulation of transcription from RNA polymerase II promoter,miRNA metabolic process,negative regulation of Schwann cell proliferation,positive regulation of Schwann cell differentiation,nerve development,production of siRNA involved in RNA interference,targeting of mRNA for destruction involved in RNA interference,pre-miRNA processing,positive re…	;;;RISC complex,endoplasmic reticulum-Golgi intermediate compartment,cytosol,dendrite,growth cone,perinuclear region of cytoplasm,extracellular exosome,ARC complex,RISC-loading complex,cytoplasm,nucleus	;;;pre-miRNA binding,DNA binding,double-stranded RNA binding,helicase activity,endoribonuclease activity,ribonuclease III activity,protein binding,ATP binding,protein domain specific binding,siRNA binding,metal ion binding,RNA binding,deoxyribonuclease I activity	0%;0%;0%;0%	0.711266	FALSE	FALSE	0	0	0	0.845516	0.0450383	0	NA	NA	0	0	0	NA
193	Control	17941	2810	3	0.160605	14527	DICER1	1	A0A6Q8PFV4;A0A7I2YBM0;H0YJZ6;Q9UPY3	A0A6Q8PFV4_HUMAN;A0A7I2YBM0_HUMAN;H0YJZ6_HUMAN;DICER_HUMAN	A0A6Q8PFV4;A0A7I2YBM0;H0YJZ6;Q9UPY3	;;;negative regulation of gene expression,negative regulation of transcription from RNA polymerase II promoter,miRNA metabolic process,negative regulation of Schwann cell proliferation,positive regulation of Schwann cell differentiation,nerve development,production of siRNA involved in RNA interference,targeting of mRNA for destruction involved in RNA interference,pre-miRNA processing,positive re…	;;;RISC complex,endoplasmic reticulum-Golgi intermediate compartment,cytosol,dendrite,growth cone,perinuclear region of cytoplasm,extracellular exosome,ARC complex,RISC-loading complex,cytoplasm,nucleus	;;;pre-miRNA binding,DNA binding,double-stranded RNA binding,helicase activity,endoribonuclease activity,ribonuclease III activity,protein binding,ATP binding,protein domain specific binding,siRNA binding,metal ion binding,RNA binding,deoxyribonuclease I activity	0%;0%;0%;0%	0.711266	FALSE	FALSE	0	0	0	0.845516	0.0450383	0	NA	NA	0	0	0	NA
194	Control	19616	2917	4	0.0717812	15943	DICER1	1	A0A6Q8PFV4;A0A7I2YBM0;H0YJZ6;Q9UPY3	A0A6Q8PFV4_HUMAN;A0A7I2YBM0_HUMAN;H0YJZ6_HUMAN;DICER_HUMAN	A0A6Q8PFV4;A0A7I2YBM0;H0YJZ6;Q9UPY3	;;;negative regulation of gene expression,negative regulation of transcription from RNA polymerase II promoter,miRNA metabolic process,negative regulation of Schwann cell proliferation,positive regulation of Schwann cell differentiation,nerve development,production of siRNA involved in RNA interference,targeting of mRNA for destruction involved in RNA interference,pre-miRNA processing,positive re…	;;;RISC complex,endoplasmic reticulum-Golgi intermediate compartment,cytosol,dendrite,growth cone,perinuclear region of cytoplasm,extracellular exosome,ARC complex,RISC-loading complex,cytoplasm,nucleus	;;;pre-miRNA binding,DNA binding,double-stranded RNA binding,helicase activity,endoribonuclease activity,ribonuclease III activity,protein binding,ATP binding,protein domain specific binding,siRNA binding,metal ion binding,RNA binding,deoxyribonuclease I activity	0%;0%;0%;0%	0.711266	FALSE	FALSE	0	0	0	0.845516	0.0450383	0	NA	NA	0	0	0	NA
195	Control	20029	2954	5	0.0763897	16293	DICER1	1	A0A6Q8PFV4;A0A7I2YBM0;H0YJZ6;Q9UPY3	A0A6Q8PFV4_HUMAN;A0A7I2YBM0_HUMAN;H0YJZ6_HUMAN;DICER_HUMAN	A0A6Q8PFV4;A0A7I2YBM0;H0YJZ6;Q9UPY3	;;;negative regulation of gene expression,negative regulation of transcription from RNA polymerase II promoter,miRNA metabolic process,negative regulation of Schwann cell proliferation,positive regulation of Schwann cell differentiation,nerve development,production of siRNA involved in RNA interference,targeting of mRNA for destruction involved in RNA interference,pre-miRNA processing,positive re…	;;;RISC complex,endoplasmic reticulum-Golgi intermediate compartment,cytosol,dendrite,growth cone,perinuclear region of cytoplasm,extracellular exosome,ARC complex,RISC-loading complex,cytoplasm,nucleus	;;;pre-miRNA binding,DNA binding,double-stranded RNA binding,helicase activity,endoribonuclease activity,ribonuclease III activity,protein binding,ATP binding,protein domain specific binding,siRNA binding,metal ion binding,RNA binding,deoxyribonuclease I activity	0%;0%;0%;0%	0.711266	FALSE	FALSE	0	0	0	0.845516	0.0450383	0	NA	NA	0	0	0	NA
196	Treated	18001	2837	1	0.118545	14676	DICER1	1	A0A6Q8PFV4;A0A7I2YBM0;H0YJZ6;Q9UPY3	A0A6Q8PFV4_HUMAN;A0A7I2YBM0_HUMAN;H0YJZ6_HUMAN;DICER_HUMAN	A0A6Q8PFV4;A0A7I2YBM0;H0YJZ6;Q9UPY3	;;;negative regulation of gene expression,negative regulation of transcription from RNA polymerase II promoter,miRNA metabolic process,negative regulation of Schwann cell proliferation,positive regulation of Schwann cell differentiation,nerve development,production of siRNA involved in RNA interference,targeting of mRNA for destruction involved in RNA interference,pre-miRNA processing,positive re…	;;;RISC complex,endoplasmic reticulum-Golgi intermediate compartment,cytosol,dendrite,growth cone,perinuclear region of cytoplasm,extracellular exosome,ARC complex,RISC-loading complex,cytoplasm,nucleus	;;;pre-miRNA binding,DNA binding,double-stranded RNA binding,helicase activity,endoribonuclease activity,ribonuclease III activity,protein binding,ATP binding,protein domain specific binding,siRNA binding,metal ion binding,RNA binding,deoxyribonuclease I activity	0%;0%;0%;0%	0.711266	FALSE	FALSE	0	0	0	0.845516	0.0450383	0	NA	NA	0	0	0	NA
197	Treated	14539	2425	2	0.23756	12039	DICER1	1	A0A6Q8PFV4;A0A7I2YBM0;H0YJZ6;Q9UPY3	A0A6Q8PFV4_HUMAN;A0A7I2YBM0_HUMAN;H0YJZ6_HUMAN;DICER_HUMAN	A0A6Q8PFV4;A0A7I2YBM0;H0YJZ6;Q9UPY3	;;;negative regulation of gene expression,negative regulation of transcription from RNA polymerase II promoter,miRNA metabolic process,negative regulation of Schwann cell proliferation,positive regulation of Schwann cell differentiation,nerve development,production of siRNA involved in RNA interference,targeting of mRNA for destruction involved in RNA interference,pre-miRNA processing,positive re…	;;;RISC complex,endoplasmic reticulum-Golgi intermediate compartment,cytosol,dendrite,growth cone,perinuclear region of cytoplasm,extracellular exosome,ARC complex,RISC-loading complex,cytoplasm,nucleus	;;;pre-miRNA binding,DNA binding,double-stranded RNA binding,helicase activity,endoribonuclease activity,ribonuclease III activity,protein binding,ATP binding,protein domain specific binding,siRNA binding,metal ion binding,RNA binding,deoxyribonuclease I activity	0%;0%;0%;0%	0.711266	FALSE	FALSE	0	0	0	0.845516	0.0450383	0	NA	NA	0	0	0	NA
198	Treated	18771	2825	3	0.105651	15276	DICER1	1	A0A6Q8PFV4;A0A7I2YBM0;H0YJZ6;Q9UPY3	A0A6Q8PFV4_HUMAN;A0A7I2YBM0_HUMAN;H0YJZ6_HUMAN;DICER_HUMAN	A0A6Q8PFV4;A0A7I2YBM0;H0YJZ6;Q9UPY3	;;;negative regulation of gene expression,negative regulation of transcription from RNA polymerase II promoter,miRNA metabolic process,negative regulation of Schwann cell proliferation,positive regulation of Schwann cell differentiation,nerve development,production of siRNA involved in RNA interference,targeting of mRNA for destruction involved in RNA interference,pre-miRNA processing,positive re…	;;;RISC complex,endoplasmic reticulum-Golgi intermediate compartment,cytosol,dendrite,growth cone,perinuclear region of cytoplasm,extracellular exosome,ARC complex,RISC-loading complex,cytoplasm,nucleus	;;;pre-miRNA binding,DNA binding,double-stranded RNA binding,helicase activity,endoribonuclease activity,ribonuclease III activity,protein binding,ATP binding,protein domain specific binding,siRNA binding,metal ion binding,RNA binding,deoxyribonuclease I activity	0%;0%;0%;0%	0.711266	FALSE	FALSE	0	0	0	0.845516	0.0450383	0	NA	NA	0	0	0	NA
199	Treated	18549	2866	4	0.115351	15193	DICER1	1	A0A6Q8PFV4;A0A7I2YBM0;H0YJZ6;Q9UPY3	A0A6Q8PFV4_HUMAN;A0A7I2YBM0_HUMAN;H0YJZ6_HUMAN;DICER_HUMAN	A0A6Q8PFV4;A0A7I2YBM0;H0YJZ6;Q9UPY3	;;;negative regulation of gene expression,negative regulation of transcription from RNA polymerase II promoter,miRNA metabolic process,negative regulation of Schwann cell proliferation,positive regulation of Schwann cell differentiation,nerve development,production of siRNA involved in RNA interference,targeting of mRNA for destruction involved in RNA interference,pre-miRNA processing,positive re…	;;;RISC complex,endoplasmic reticulum-Golgi intermediate compartment,cytosol,dendrite,growth cone,perinuclear region of cytoplasm,extracellular exosome,ARC complex,RISC-loading complex,cytoplasm,nucleus	;;;pre-miRNA binding,DNA binding,double-stranded RNA binding,helicase activity,endoribonuclease activity,ribonuclease III activity,protein binding,ATP binding,protein domain specific binding,siRNA binding,metal ion binding,RNA binding,deoxyribonuclease I activity	0%;0%;0%;0%	0.711266	FALSE	FALSE	0	0	0	0.845516	0.0450383	0	NA	NA	0	0	0	NA
200	Treated	14608	2582	5	0.228839	12829	DICER1	1	A0A6Q8PFV4;A0A7I2YBM0;H0YJZ6;Q9UPY3	A0A6Q8PFV4_HUMAN;A0A7I2YBM0_HUMAN;H0YJZ6_HUMAN;DICER_HUMAN	A0A6Q8PFV4;A0A7I2YBM0;H0YJZ6;Q9UPY3	;;;negative regulation of gene expression,negative regulation of transcription from RNA polymerase II promoter,miRNA metabolic process,negative regulation of Schwann cell proliferation,positive regulation of Schwann cell differentiation,nerve development,production of siRNA involved in RNA interference,targeting of mRNA for destruction involved in RNA interference,pre-miRNA processing,positive re…	;;;RISC complex,endoplasmic reticulum-Golgi intermediate compartment,cytosol,dendrite,growth cone,perinuclear region of cytoplasm,extracellular exosome,ARC complex,RISC-loading complex,cytoplasm,nucleus	;;;pre-miRNA binding,DNA binding,double-stranded RNA binding,helicase activity,endoribonuclease activity,ribonuclease III activity,protein binding,ATP binding,protein domain specific binding,siRNA binding,metal ion binding,RNA binding,deoxyribonuclease I activity	0%;0%;0%;0%	0.711266	FALSE	FALSE	0	0	0	0.845516	0.0450383	0	NA	NA	0	0	0	NA
201	Control	21185	2977	1	0.0578947	17141	ANKRD13D	1	A0A024R5D5;Q6ZTN6	A0A024R5D5_HUMAN;AN13D_HUMAN	A0A024R5D5;Q6ZTN6	;negative regulation of receptor internalization	;cytoplasm,late endosome,plasma membrane,perinuclear region of cytoplasm	;Requires Ontology	0%;0%	0.713044	FALSE	FALSE	0	0	0	0.838688	0.0446884	0	NA	NA	0	0	0	NA
202	Control	21185	2977	1	0.0968992	17141	WDR20;WDR20;DKFZp686P0251;WDR20	1	A0A088AWN2;H0YKE8;Q5JPH5;Q8TBZ3	A0A088AWN2_HUMAN;H0YKE8_HUMAN;Q5JPH5_HUMAN;WDR20_HUMAN	A0A088AWN2;H0YKE8;Q5JPH5;Q8TBZ3	;;;protein deubiquitination	;;;nucleoplasm	;;;protein binding	0%;0%;0%;0%	0.713084	FALSE	FALSE	0	0	0	0.838531	0.0446884	0	NA	NA	0	0	0	NA
203	Control	18946	2876	2	0.124583	15622	ANKRD13D	1	A0A024R5D5;Q6ZTN6	A0A024R5D5_HUMAN;AN13D_HUMAN	A0A024R5D5;Q6ZTN6	;negative regulation of receptor internalization	;cytoplasm,late endosome,plasma membrane,perinuclear region of cytoplasm	;Requires Ontology	0%;0%	0.713044	FALSE	FALSE	0	0	0	0.838688	0.0446884	0	NA	NA	0	0	0	NA
204	Control	18946	2876	2	0.133444	15622	WDR20;WDR20;DKFZp686P0251;WDR20	1	A0A088AWN2;H0YKE8;Q5JPH5;Q8TBZ3	A0A088AWN2_HUMAN;H0YKE8_HUMAN;Q5JPH5_HUMAN;WDR20_HUMAN	A0A088AWN2;H0YKE8;Q5JPH5;Q8TBZ3	;;;protein deubiquitination	;;;nucleoplasm	;;;protein binding	0%;0%;0%;0%	0.713084	FALSE	FALSE	0	0	0	0.838531	0.0446884	0	NA	NA	0	0	0	NA
205	Control	17941	2810	3	0.15336	14527	ANKRD13D	1	A0A024R5D5;Q6ZTN6	A0A024R5D5_HUMAN;AN13D_HUMAN	A0A024R5D5;Q6ZTN6	;negative regulation of receptor internalization	;cytoplasm,late endosome,plasma membrane,perinuclear region of cytoplasm	;Requires Ontology	0%;0%	0.713044	FALSE	FALSE	0	0	0	0.838688	0.0446884	0	NA	NA	0	0	0	NA
206	Control	17941	2810	3	0.0982057	14527	WDR20;WDR20;DKFZp686P0251;WDR20	1	A0A088AWN2;H0YKE8;Q5JPH5;Q8TBZ3	A0A088AWN2_HUMAN;H0YKE8_HUMAN;Q5JPH5_HUMAN;WDR20_HUMAN	A0A088AWN2;H0YKE8;Q5JPH5;Q8TBZ3	;;;protein deubiquitination	;;;nucleoplasm	;;;protein binding	0%;0%;0%;0%	0.713084	FALSE	FALSE	0	0	0	0.838531	0.0446884	0	NA	NA	0	0	0	NA
207	Control	19616	2917	4	0.0913377	15943	ANKRD13D	1	A0A024R5D5;Q6ZTN6	A0A024R5D5_HUMAN;AN13D_HUMAN	A0A024R5D5;Q6ZTN6	;negative regulation of receptor internalization	;cytoplasm,late endosome,plasma membrane,perinuclear region of cytoplasm	;Requires Ontology	0%;0%	0.713044	FALSE	FALSE	0	0	0	0.838688	0.0446884	0	NA	NA	0	0	0	NA
208	Control	19616	2917	4	0.087675	15943	WDR20;WDR20;DKFZp686P0251;WDR20	1	A0A088AWN2;H0YKE8;Q5JPH5;Q8TBZ3	A0A088AWN2_HUMAN;H0YKE8_HUMAN;Q5JPH5_HUMAN;WDR20_HUMAN	A0A088AWN2;H0YKE8;Q5JPH5;Q8TBZ3	;;;protein deubiquitination	;;;nucleoplasm	;;;protein binding	0%;0%;0%;0%	0.713084	FALSE	FALSE	0	0	0	0.838531	0.0446884	0	NA	NA	0	0	0	NA
209	Control	20029	2954	5	0.0794362	16293	ANKRD13D	1	A0A024R5D5;Q6ZTN6	A0A024R5D5_HUMAN;AN13D_HUMAN	A0A024R5D5;Q6ZTN6	;negative regulation of receptor internalization	;cytoplasm,late endosome,plasma membrane,perinuclear region of cytoplasm	;Requires Ontology	0%;0%	0.713044	FALSE	FALSE	0	0	0	0.838688	0.0446884	0	NA	NA	0	0	0	NA
210	Control	20029	2954	5	0.109227	16293	WDR20;WDR20;DKFZp686P0251;WDR20	1	A0A088AWN2;H0YKE8;Q5JPH5;Q8TBZ3	A0A088AWN2_HUMAN;H0YKE8_HUMAN;Q5JPH5_HUMAN;WDR20_HUMAN	A0A088AWN2;H0YKE8;Q5JPH5;Q8TBZ3	;;;protein deubiquitination	;;;nucleoplasm	;;;protein binding	0%;0%;0%;0%	0.713084	FALSE	FALSE	0	0	0	0.838531	0.0446884	0	NA	NA	0	0	0	NA
211	Treated	18001	2837	1	0.16432	14676	ANKRD13D	1	A0A024R5D5;Q6ZTN6	A0A024R5D5_HUMAN;AN13D_HUMAN	A0A024R5D5;Q6ZTN6	;negative regulation of receptor internalization	;cytoplasm,late endosome,plasma membrane,perinuclear region of cytoplasm	;Requires Ontology	0%;0%	0.713044	FALSE	FALSE	0	0	0	0.838688	0.0446884	0	NA	NA	0	0	0	NA
212	Treated	18001	2837	1	0.116702	14676	WDR20;WDR20;DKFZp686P0251;WDR20	1	A0A088AWN2;H0YKE8;Q5JPH5;Q8TBZ3	A0A088AWN2_HUMAN;H0YKE8_HUMAN;Q5JPH5_HUMAN;WDR20_HUMAN	A0A088AWN2;H0YKE8;Q5JPH5;Q8TBZ3	;;;protein deubiquitination	;;;nucleoplasm	;;;protein binding	0%;0%;0%;0%	0.713084	FALSE	FALSE	0	0	0	0.838531	0.0446884	0	NA	NA	0	0	0	NA
213	Treated	14539	2425	2	0.282728	12039	ANKRD13D	1	A0A024R5D5;Q6ZTN6	A0A024R5D5_HUMAN;AN13D_HUMAN	A0A024R5D5;Q6ZTN6	;negative regulation of receptor internalization	;cytoplasm,late endosome,plasma membrane,perinuclear region of cytoplasm	;Requires Ontology	0%;0%	0.713044	FALSE	FALSE	0	0	0	0.838688	0.0446884	0	NA	NA	0	0	0	NA
214	Treated	14539	2425	2	0.274512	12039	WDR20;WDR20;DKFZp686P0251;WDR20	1	A0A088AWN2;H0YKE8;Q5JPH5;Q8TBZ3	A0A088AWN2_HUMAN;H0YKE8_HUMAN;Q5JPH5_HUMAN;WDR20_HUMAN	A0A088AWN2;H0YKE8;Q5JPH5;Q8TBZ3	;;;protein deubiquitination	;;;nucleoplasm	;;;protein binding	0%;0%;0%;0%	0.713084	FALSE	FALSE	0	0	0	0.838531	0.0446884	0	NA	NA	0	0	0	NA
215	Treated	18771	2825	3	0.157461	15276	ANKRD13D	1	A0A024R5D5;Q6ZTN6	A0A024R5D5_HUMAN;AN13D_HUMAN	A0A024R5D5;Q6ZTN6	;negative regulation of receptor internalization	;cytoplasm,late endosome,plasma membrane,perinuclear region of cytoplasm	;Requires Ontology	0%;0%	0.713044	FALSE	FALSE	0	0	0	0.838688	0.0446884	0	NA	NA	0	0	0	NA
216	Treated	18771	2825	3	0.153321	15276	WDR20;WDR20;DKFZp686P0251;WDR20	1	A0A088AWN2;H0YKE8;Q5JPH5;Q8TBZ3	A0A088AWN2_HUMAN;H0YKE8_HUMAN;Q5JPH5_HUMAN;WDR20_HUMAN	A0A088AWN2;H0YKE8;Q5JPH5;Q8TBZ3	;;;protein deubiquitination	;;;nucleoplasm	;;;protein binding	0%;0%;0%;0%	0.713084	FALSE	FALSE	0	0	0	0.838531	0.0446884	0	NA	NA	0	0	0	NA
217	Treated	18549	2866	4	0.0859746	15193	ANKRD13D	1	A0A024R5D5;Q6ZTN6	A0A024R5D5_HUMAN;AN13D_HUMAN	A0A024R5D5;Q6ZTN6	;negative regulation of receptor internalization	;cytoplasm,late endosome,plasma membrane,perinuclear region of cytoplasm	;Requires Ontology	0%;0%	0.713044	FALSE	FALSE	0	0	0	0.838688	0.0446884	0	NA	NA	0	0	0	NA
218	Treated	18549	2866	4	0.153754	15193	WDR20;WDR20;DKFZp686P0251;WDR20	1	A0A088AWN2;H0YKE8;Q5JPH5;Q8TBZ3	A0A088AWN2_HUMAN;H0YKE8_HUMAN;Q5JPH5_HUMAN;WDR20_HUMAN	A0A088AWN2;H0YKE8;Q5JPH5;Q8TBZ3	;;;protein deubiquitination	;;;nucleoplasm	;;;protein binding	0%;0%;0%;0%	0.713084	FALSE	FALSE	0	0	0	0.838531	0.0446884	0	NA	NA	0	0	0	NA
219	Treated	14608	2582	5	0.206696	12829	ANKRD13D	1	A0A024R5D5;Q6ZTN6	A0A024R5D5_HUMAN;AN13D_HUMAN	A0A024R5D5;Q6ZTN6	;negative regulation of receptor internalization	;cytoplasm,late endosome,plasma membrane,perinuclear region of cytoplasm	;Requires Ontology	0%;0%	0.713044	FALSE	FALSE	0	0	0	0.838688	0.0446884	0	NA	NA	0	0	0	NA
220	Treated	14608	2582	5	0.130629	12829	WDR20;WDR20;DKFZp686P0251;WDR20	1	A0A088AWN2;H0YKE8;Q5JPH5;Q8TBZ3	A0A088AWN2_HUMAN;H0YKE8_HUMAN;Q5JPH5_HUMAN;WDR20_HUMAN	A0A088AWN2;H0YKE8;Q5JPH5;Q8TBZ3	;;;protein deubiquitination	;;;nucleoplasm	;;;protein binding	0%;0%;0%;0%	0.713084	FALSE	FALSE	0	0	0	0.838531	0.0446884	0	NA	NA	0	0	0	NA
221	Control	21185	2977	1	0.0823754	17141	PIKFYVE;;PIKFYVE;HEL37	1	E9PDH4;Q6ZS32;Q9Y2I7;V9HWG4	E9PDH4_HUMAN;Q6ZS32_HUMAN;FYV1_HUMAN;V9HWG4_HUMAN	E9PDH4;Q6ZS32;Q9Y2I7;V9HWG4	;;receptor-mediated endocytosis,protein targeting to membrane,phosphatidylinositol biosynthetic process,receptor-mediated endocytosis of virus by host cell,antigen processing and presentation of exogenous peptide antigen via MHC class II,neutrophil chemotaxis,myelin assembly,melanosome organization,protein localization to nucleus,intracellular signal transduction,peptidyl-serine autophosphorylati…	;;Golgi membrane,cytosol,cell-cell junction,endosome membrane,phagocytic vesicle membrane,early endosome membrane,late endosome membrane,intracellular membrane-bounded organelle,membrane raft,perinuclear region of cytoplasm;	;;1-phosphatidylinositol-3-phosphate 5-kinase activity,protein serine/threonine kinase activity,protein binding,ATP binding,zinc ion binding,1-phosphatidylinositol-4-phosphate 5-kinase activity,1-phosphatidylinositol-5-kinase activity,Requires Ontology;	0%;0%;0%;0%	0.713508	FALSE	FALSE	0	0	0	0.836875	0.0446195	0	NA	NA	0	0	0	NA
222	Control	18946	2876	2	0.133631	15622	PIKFYVE;;PIKFYVE;HEL37	1	E9PDH4;Q6ZS32;Q9Y2I7;V9HWG4	E9PDH4_HUMAN;Q6ZS32_HUMAN;FYV1_HUMAN;V9HWG4_HUMAN	E9PDH4;Q6ZS32;Q9Y2I7;V9HWG4	;;receptor-mediated endocytosis,protein targeting to membrane,phosphatidylinositol biosynthetic process,receptor-mediated endocytosis of virus by host cell,antigen processing and presentation of exogenous peptide antigen via MHC class II,neutrophil chemotaxis,myelin assembly,melanosome organization,protein localization to nucleus,intracellular signal transduction,peptidyl-serine autophosphorylati…	;;Golgi membrane,cytosol,cell-cell junction,endosome membrane,phagocytic vesicle membrane,early endosome membrane,late endosome membrane,intracellular membrane-bounded organelle,membrane raft,perinuclear region of cytoplasm;	;;1-phosphatidylinositol-3-phosphate 5-kinase activity,protein serine/threonine kinase activity,protein binding,ATP binding,zinc ion binding,1-phosphatidylinositol-4-phosphate 5-kinase activity,1-phosphatidylinositol-5-kinase activity,Requires Ontology;	0%;0%;0%;0%	0.713508	FALSE	FALSE	0	0	0	0.836875	0.0446195	0	NA	NA	0	0	0	NA
223	Control	17941	2810	3	0.163066	14527	PIKFYVE;;PIKFYVE;HEL37	1	E9PDH4;Q6ZS32;Q9Y2I7;V9HWG4	E9PDH4_HUMAN;Q6ZS32_HUMAN;FYV1_HUMAN;V9HWG4_HUMAN	E9PDH4;Q6ZS32;Q9Y2I7;V9HWG4	;;receptor-mediated endocytosis,protein targeting to membrane,phosphatidylinositol biosynthetic process,receptor-mediated endocytosis of virus by host cell,antigen processing and presentation of exogenous peptide antigen via MHC class II,neutrophil chemotaxis,myelin assembly,melanosome organization,protein localization to nucleus,intracellular signal transduction,peptidyl-serine autophosphorylati…	;;Golgi membrane,cytosol,cell-cell junction,endosome membrane,phagocytic vesicle membrane,early endosome membrane,late endosome membrane,intracellular membrane-bounded organelle,membrane raft,perinuclear region of cytoplasm;	;;1-phosphatidylinositol-3-phosphate 5-kinase activity,protein serine/threonine kinase activity,protein binding,ATP binding,zinc ion binding,1-phosphatidylinositol-4-phosphate 5-kinase activity,1-phosphatidylinositol-5-kinase activity,Requires Ontology;	0%;0%;0%;0%	0.713508	FALSE	FALSE	0	0	0	0.836875	0.0446195	0	NA	NA	0	0	0	NA
224	Control	19616	2917	4	0.0708208	15943	PIKFYVE;;PIKFYVE;HEL37	1	E9PDH4;Q6ZS32;Q9Y2I7;V9HWG4	E9PDH4_HUMAN;Q6ZS32_HUMAN;FYV1_HUMAN;V9HWG4_HUMAN	E9PDH4;Q6ZS32;Q9Y2I7;V9HWG4	;;receptor-mediated endocytosis,protein targeting to membrane,phosphatidylinositol biosynthetic process,receptor-mediated endocytosis of virus by host cell,antigen processing and presentation of exogenous peptide antigen via MHC class II,neutrophil chemotaxis,myelin assembly,melanosome organization,protein localization to nucleus,intracellular signal transduction,peptidyl-serine autophosphorylati…	;;Golgi membrane,cytosol,cell-cell junction,endosome membrane,phagocytic vesicle membrane,early endosome membrane,late endosome membrane,intracellular membrane-bounded organelle,membrane raft,perinuclear region of cytoplasm;	;;1-phosphatidylinositol-3-phosphate 5-kinase activity,protein serine/threonine kinase activity,protein binding,ATP binding,zinc ion binding,1-phosphatidylinositol-4-phosphate 5-kinase activity,1-phosphatidylinositol-5-kinase activity,Requires Ontology;	0%;0%;0%;0%	0.713508	FALSE	FALSE	0	0	0	0.836875	0.0446195	0	NA	NA	0	0	0	NA
225	Control	20029	2954	5	0.101366	16293	PIKFYVE;;PIKFYVE;HEL37	1	E9PDH4;Q6ZS32;Q9Y2I7;V9HWG4	E9PDH4_HUMAN;Q6ZS32_HUMAN;FYV1_HUMAN;V9HWG4_HUMAN	E9PDH4;Q6ZS32;Q9Y2I7;V9HWG4	;;receptor-mediated endocytosis,protein targeting to membrane,phosphatidylinositol biosynthetic process,receptor-mediated endocytosis of virus by host cell,antigen processing and presentation of exogenous peptide antigen via MHC class II,neutrophil chemotaxis,myelin assembly,melanosome organization,protein localization to nucleus,intracellular signal transduction,peptidyl-serine autophosphorylati…	;;Golgi membrane,cytosol,cell-cell junction,endosome membrane,phagocytic vesicle membrane,early endosome membrane,late endosome membrane,intracellular membrane-bounded organelle,membrane raft,perinuclear region of cytoplasm;	;;1-phosphatidylinositol-3-phosphate 5-kinase activity,protein serine/threonine kinase activity,protein binding,ATP binding,zinc ion binding,1-phosphatidylinositol-4-phosphate 5-kinase activity,1-phosphatidylinositol-5-kinase activity,Requires Ontology;	0%;0%;0%;0%	0.713508	FALSE	FALSE	0	0	0	0.836875	0.0446195	0	NA	NA	0	0	0	NA
226	Treated	18001	2837	1	0.144558	14676	PIKFYVE;;PIKFYVE;HEL37	1	E9PDH4;Q6ZS32;Q9Y2I7;V9HWG4	E9PDH4_HUMAN;Q6ZS32_HUMAN;FYV1_HUMAN;V9HWG4_HUMAN	E9PDH4;Q6ZS32;Q9Y2I7;V9HWG4	;;receptor-mediated endocytosis,protein targeting to membrane,phosphatidylinositol biosynthetic process,receptor-mediated endocytosis of virus by host cell,antigen processing and presentation of exogenous peptide antigen via MHC class II,neutrophil chemotaxis,myelin assembly,melanosome organization,protein localization to nucleus,intracellular signal transduction,peptidyl-serine autophosphorylati…	;;Golgi membrane,cytosol,cell-cell junction,endosome membrane,phagocytic vesicle membrane,early endosome membrane,late endosome membrane,intracellular membrane-bounded organelle,membrane raft,perinuclear region of cytoplasm;	;;1-phosphatidylinositol-3-phosphate 5-kinase activity,protein serine/threonine kinase activity,protein binding,ATP binding,zinc ion binding,1-phosphatidylinositol-4-phosphate 5-kinase activity,1-phosphatidylinositol-5-kinase activity,Requires Ontology;	0%;0%;0%;0%	0.713508	FALSE	FALSE	0	0	0	0.836875	0.0446195	0	NA	NA	0	0	0	NA
227	Treated	14539	2425	2	0.265567	12039	PIKFYVE;;PIKFYVE;HEL37	1	E9PDH4;Q6ZS32;Q9Y2I7;V9HWG4	E9PDH4_HUMAN;Q6ZS32_HUMAN;FYV1_HUMAN;V9HWG4_HUMAN	E9PDH4;Q6ZS32;Q9Y2I7;V9HWG4	;;receptor-mediated endocytosis,protein targeting to membrane,phosphatidylinositol biosynthetic process,receptor-mediated endocytosis of virus by host cell,antigen processing and presentation of exogenous peptide antigen via MHC class II,neutrophil chemotaxis,myelin assembly,melanosome organization,protein localization to nucleus,intracellular signal transduction,peptidyl-serine autophosphorylati…	;;Golgi membrane,cytosol,cell-cell junction,endosome membrane,phagocytic vesicle membrane,early endosome membrane,late endosome membrane,intracellular membrane-bounded organelle,membrane raft,perinuclear region of cytoplasm;	;;1-phosphatidylinositol-3-phosphate 5-kinase activity,protein serine/threonine kinase activity,protein binding,ATP binding,zinc ion binding,1-phosphatidylinositol-4-phosphate 5-kinase activity,1-phosphatidylinositol-5-kinase activity,Requires Ontology;	0%;0%;0%;0%	0.713508	FALSE	FALSE	0	0	0	0.836875	0.0446195	0	NA	NA	0	0	0	NA
228	Treated	18771	2825	3	0.0920025	15276	PIKFYVE;;PIKFYVE;HEL37	1	E9PDH4;Q6ZS32;Q9Y2I7;V9HWG4	E9PDH4_HUMAN;Q6ZS32_HUMAN;FYV1_HUMAN;V9HWG4_HUMAN	E9PDH4;Q6ZS32;Q9Y2I7;V9HWG4	;;receptor-mediated endocytosis,protein targeting to membrane,phosphatidylinositol biosynthetic process,receptor-mediated endocytosis of virus by host cell,antigen processing and presentation of exogenous peptide antigen via MHC class II,neutrophil chemotaxis,myelin assembly,melanosome organization,protein localization to nucleus,intracellular signal transduction,peptidyl-serine autophosphorylati…	;;Golgi membrane,cytosol,cell-cell junction,endosome membrane,phagocytic vesicle membrane,early endosome membrane,late endosome membrane,intracellular membrane-bounded organelle,membrane raft,perinuclear region of cytoplasm;	;;1-phosphatidylinositol-3-phosphate 5-kinase activity,protein serine/threonine kinase activity,protein binding,ATP binding,zinc ion binding,1-phosphatidylinositol-4-phosphate 5-kinase activity,1-phosphatidylinositol-5-kinase activity,Requires Ontology;	0%;0%;0%;0%	0.713508	FALSE	FALSE	0	0	0	0.836875	0.0446195	0	NA	NA	0	0	0	NA
229	Treated	18549	2866	4	0.157885	15193	PIKFYVE;;PIKFYVE;HEL37	1	E9PDH4;Q6ZS32;Q9Y2I7;V9HWG4	E9PDH4_HUMAN;Q6ZS32_HUMAN;FYV1_HUMAN;V9HWG4_HUMAN	E9PDH4;Q6ZS32;Q9Y2I7;V9HWG4	;;receptor-mediated endocytosis,protein targeting to membrane,phosphatidylinositol biosynthetic process,receptor-mediated endocytosis of virus by host cell,antigen processing and presentation of exogenous peptide antigen via MHC class II,neutrophil chemotaxis,myelin assembly,melanosome organization,protein localization to nucleus,intracellular signal transduction,peptidyl-serine autophosphorylati…	;;Golgi membrane,cytosol,cell-cell junction,endosome membrane,phagocytic vesicle membrane,early endosome membrane,late endosome membrane,intracellular membrane-bounded organelle,membrane raft,perinuclear region of cytoplasm;	;;1-phosphatidylinositol-3-phosphate 5-kinase activity,protein serine/threonine kinase activity,protein binding,ATP binding,zinc ion binding,1-phosphatidylinositol-4-phosphate 5-kinase activity,1-phosphatidylinositol-5-kinase activity,Requires Ontology;	0%;0%;0%;0%	0.713508	FALSE	FALSE	0	0	0	0.836875	0.0446195	0	NA	NA	0	0	0	NA
230	Treated	14608	2582	5	0.220968	12829	PIKFYVE;;PIKFYVE;HEL37	1	E9PDH4;Q6ZS32;Q9Y2I7;V9HWG4	E9PDH4_HUMAN;Q6ZS32_HUMAN;FYV1_HUMAN;V9HWG4_HUMAN	E9PDH4;Q6ZS32;Q9Y2I7;V9HWG4	;;receptor-mediated endocytosis,protein targeting to membrane,phosphatidylinositol biosynthetic process,receptor-mediated endocytosis of virus by host cell,antigen processing and presentation of exogenous peptide antigen via MHC class II,neutrophil chemotaxis,myelin assembly,melanosome organization,protein localization to nucleus,intracellular signal transduction,peptidyl-serine autophosphorylati…	;;Golgi membrane,cytosol,cell-cell junction,endosome membrane,phagocytic vesicle membrane,early endosome membrane,late endosome membrane,intracellular membrane-bounded organelle,membrane raft,perinuclear region of cytoplasm;	;;1-phosphatidylinositol-3-phosphate 5-kinase activity,protein serine/threonine kinase activity,protein binding,ATP binding,zinc ion binding,1-phosphatidylinositol-4-phosphate 5-kinase activity,1-phosphatidylinositol-5-kinase activity,Requires Ontology;	0%;0%;0%;0%	0.713508	FALSE	FALSE	0	0	0	0.836875	0.0446195	0	NA	NA	0	0	0	NA
231	Control	21185	2977	1	0.0737964	17141	;RGP1	1	A8K0K1;Q92546	A8K0K1_HUMAN;RGP1_HUMAN	A8K0K1;Q92546	;retrograde transport, endosome to Golgi,positive regulation of GTPase activity,negative regulation of cellular protein catabolic process	;cytosol,plasma membrane,membrane,trans-Golgi network membrane,macromolecular complex,RIC1-RGP1 guanyl-nucleotide exchange factor complex,Golgi membrane	;guanyl-nucleotide exchange factor activity,protein binding,small GTPase binding	0%;0%	0.716648	FALSE	FALSE	0	0	0	0.824308	0.0439631	0	NA	NA	0	0	0	NA
232	Control	18946	2876	2	0.12246	15622	;RGP1	1	A8K0K1;Q92546	A8K0K1_HUMAN;RGP1_HUMAN	A8K0K1;Q92546	;retrograde transport, endosome to Golgi,positive regulation of GTPase activity,negative regulation of cellular protein catabolic process	;cytosol,plasma membrane,membrane,trans-Golgi network membrane,macromolecular complex,RIC1-RGP1 guanyl-nucleotide exchange factor complex,Golgi membrane	;guanyl-nucleotide exchange factor activity,protein binding,small GTPase binding	0%;0%	0.716648	FALSE	FALSE	0	0	0	0.824308	0.0439631	0	NA	NA	0	0	0	NA
233	Control	17941	2810	3	0.120755	14527	;RGP1	1	A8K0K1;Q92546	A8K0K1_HUMAN;RGP1_HUMAN	A8K0K1;Q92546	;retrograde transport, endosome to Golgi,positive regulation of GTPase activity,negative regulation of cellular protein catabolic process	;cytosol,plasma membrane,membrane,trans-Golgi network membrane,macromolecular complex,RIC1-RGP1 guanyl-nucleotide exchange factor complex,Golgi membrane	;guanyl-nucleotide exchange factor activity,protein binding,small GTPase binding	0%;0%	0.716648	FALSE	FALSE	0	0	0	0.824308	0.0439631	0	NA	NA	0	0	0	NA
234	Control	19616	2917	4	0.104615	15943	;RGP1	1	A8K0K1;Q92546	A8K0K1_HUMAN;RGP1_HUMAN	A8K0K1;Q92546	;retrograde transport, endosome to Golgi,positive regulation of GTPase activity,negative regulation of cellular protein catabolic process	;cytosol,plasma membrane,membrane,trans-Golgi network membrane,macromolecular complex,RIC1-RGP1 guanyl-nucleotide exchange factor complex,Golgi membrane	;guanyl-nucleotide exchange factor activity,protein binding,small GTPase binding	0%;0%	0.716648	FALSE	FALSE	0	0	0	0.824308	0.0439631	0	NA	NA	0	0	0	NA
235	Control	20029	2954	5	0.0816883	16293	;RGP1	1	A8K0K1;Q92546	A8K0K1_HUMAN;RGP1_HUMAN	A8K0K1;Q92546	;retrograde transport, endosome to Golgi,positive regulation of GTPase activity,negative regulation of cellular protein catabolic process	;cytosol,plasma membrane,membrane,trans-Golgi network membrane,macromolecular complex,RIC1-RGP1 guanyl-nucleotide exchange factor complex,Golgi membrane	;guanyl-nucleotide exchange factor activity,protein binding,small GTPase binding	0%;0%	0.716648	FALSE	FALSE	0	0	0	0.824308	0.0439631	0	NA	NA	0	0	0	NA
236	Treated	18001	2837	1	0.1383	14676	;RGP1	1	A8K0K1;Q92546	A8K0K1_HUMAN;RGP1_HUMAN	A8K0K1;Q92546	;retrograde transport, endosome to Golgi,positive regulation of GTPase activity,negative regulation of cellular protein catabolic process	;cytosol,plasma membrane,membrane,trans-Golgi network membrane,macromolecular complex,RIC1-RGP1 guanyl-nucleotide exchange factor complex,Golgi membrane	;guanyl-nucleotide exchange factor activity,protein binding,small GTPase binding	0%;0%	0.716648	FALSE	FALSE	0	0	0	0.824308	0.0439631	0	NA	NA	0	0	0	NA
237	Treated	14539	2425	2	0.275855	12039	;RGP1	1	A8K0K1;Q92546	A8K0K1_HUMAN;RGP1_HUMAN	A8K0K1;Q92546	;retrograde transport, endosome to Golgi,positive regulation of GTPase activity,negative regulation of cellular protein catabolic process	;cytosol,plasma membrane,membrane,trans-Golgi network membrane,macromolecular complex,RIC1-RGP1 guanyl-nucleotide exchange factor complex,Golgi membrane	;guanyl-nucleotide exchange factor activity,protein binding,small GTPase binding	0%;0%	0.716648	FALSE	FALSE	0	0	0	0.824308	0.0439631	0	NA	NA	0	0	0	NA
238	Treated	18771	2825	3	0.133586	15276	;RGP1	1	A8K0K1;Q92546	A8K0K1_HUMAN;RGP1_HUMAN	A8K0K1;Q92546	;retrograde transport, endosome to Golgi,positive regulation of GTPase activity,negative regulation of cellular protein catabolic process	;cytosol,plasma membrane,membrane,trans-Golgi network membrane,macromolecular complex,RIC1-RGP1 guanyl-nucleotide exchange factor complex,Golgi membrane	;guanyl-nucleotide exchange factor activity,protein binding,small GTPase binding	0%;0%	0.716648	FALSE	FALSE	0	0	0	0.824308	0.0439631	0	NA	NA	0	0	0	NA
239	Treated	18549	2866	4	0.127332	15193	;RGP1	1	A8K0K1;Q92546	A8K0K1_HUMAN;RGP1_HUMAN	A8K0K1;Q92546	;retrograde transport, endosome to Golgi,positive regulation of GTPase activity,negative regulation of cellular protein catabolic process	;cytosol,plasma membrane,membrane,trans-Golgi network membrane,macromolecular complex,RIC1-RGP1 guanyl-nucleotide exchange factor complex,Golgi membrane	;guanyl-nucleotide exchange factor activity,protein binding,small GTPase binding	0%;0%	0.716648	FALSE	FALSE	0	0	0	0.824308	0.0439631	0	NA	NA	0	0	0	NA
240	Treated	14608	2582	5	0.124587	12829	;RGP1	1	A8K0K1;Q92546	A8K0K1_HUMAN;RGP1_HUMAN	A8K0K1;Q92546	;retrograde transport, endosome to Golgi,positive regulation of GTPase activity,negative regulation of cellular protein catabolic process	;cytosol,plasma membrane,membrane,trans-Golgi network membrane,macromolecular complex,RIC1-RGP1 guanyl-nucleotide exchange factor complex,Golgi membrane	;guanyl-nucleotide exchange factor activity,protein binding,small GTPase binding	0%;0%	0.716648	FALSE	FALSE	0	0	0	0.824308	0.0439631	0	NA	NA	0	0	0	NA
241	Control	21185	2977	1	0.0764317	17141	SARS2	2	M0QWZ7;Q9NP81	M0QWZ7_HUMAN;SYSM_HUMAN	M0QWZ7;Q9NP81	;tRNA aminoacylation for protein translation,seryl-tRNA aminoacylation,selenocysteinyl-tRNA(Sec) biosynthetic process,mitochondrial seryl-tRNA aminoacylation	;mitochondrion,mitochondrial matrix	;RNA binding,serine-tRNA ligase activity,protein binding,ATP binding,tRNA binding	0%;0%	0.717485	FALSE	FALSE	0	0	0	0.820854	0.0437925	0	NA	NA	0	0	0	NA
242	Control	18946	2876	2	0.12246	15622	SARS2	2	M0QWZ7;Q9NP81	M0QWZ7_HUMAN;SYSM_HUMAN	M0QWZ7;Q9NP81	;tRNA aminoacylation for protein translation,seryl-tRNA aminoacylation,selenocysteinyl-tRNA(Sec) biosynthetic process,mitochondrial seryl-tRNA aminoacylation	;mitochondrion,mitochondrial matrix	;RNA binding,serine-tRNA ligase activity,protein binding,ATP binding,tRNA binding	0%;0%	0.717485	FALSE	FALSE	0	0	0	0.820854	0.0437925	0	NA	NA	0	0	0	NA
243	Control	17941	2810	3	0.147293	14527	SARS2	2	M0QWZ7;Q9NP81	M0QWZ7_HUMAN;SYSM_HUMAN	M0QWZ7;Q9NP81	;tRNA aminoacylation for protein translation,seryl-tRNA aminoacylation,selenocysteinyl-tRNA(Sec) biosynthetic process,mitochondrial seryl-tRNA aminoacylation	;mitochondrion,mitochondrial matrix	;RNA binding,serine-tRNA ligase activity,protein binding,ATP binding,tRNA binding	0%;0%	0.717485	FALSE	FALSE	0	0	0	0.820854	0.0437925	0	NA	NA	0	0	0	NA
244	Control	19616	2917	4	0.118072	15943	SARS2	2	M0QWZ7;Q9NP81	M0QWZ7_HUMAN;SYSM_HUMAN	M0QWZ7;Q9NP81	;tRNA aminoacylation for protein translation,seryl-tRNA aminoacylation,selenocysteinyl-tRNA(Sec) biosynthetic process,mitochondrial seryl-tRNA aminoacylation	;mitochondrion,mitochondrial matrix	;RNA binding,serine-tRNA ligase activity,protein binding,ATP binding,tRNA binding	0%;0%	0.717485	FALSE	FALSE	0	0	0	0.820854	0.0437925	0	NA	NA	0	0	0	NA
245	Control	20029	2954	5	0.106292	16293	SARS2	2	M0QWZ7;Q9NP81	M0QWZ7_HUMAN;SYSM_HUMAN	M0QWZ7;Q9NP81	;tRNA aminoacylation for protein translation,seryl-tRNA aminoacylation,selenocysteinyl-tRNA(Sec) biosynthetic process,mitochondrial seryl-tRNA aminoacylation	;mitochondrion,mitochondrial matrix	;RNA binding,serine-tRNA ligase activity,protein binding,ATP binding,tRNA binding	0%;0%	0.717485	FALSE	FALSE	0	0	0	0.820854	0.0437925	0	NA	NA	0	0	0	NA
246	Treated	18001	2837	1	0.163424	14676	SARS2	2	M0QWZ7;Q9NP81	M0QWZ7_HUMAN;SYSM_HUMAN	M0QWZ7;Q9NP81	;tRNA aminoacylation for protein translation,seryl-tRNA aminoacylation,selenocysteinyl-tRNA(Sec) biosynthetic process,mitochondrial seryl-tRNA aminoacylation	;mitochondrion,mitochondrial matrix	;RNA binding,serine-tRNA ligase activity,protein binding,ATP binding,tRNA binding	0%;0%	0.717485	FALSE	FALSE	0	0	0	0.820854	0.0437925	0	NA	NA	0	0	0	NA
247	Treated	14539	2425	2	0.2784	12039	SARS2	2	M0QWZ7;Q9NP81	M0QWZ7_HUMAN;SYSM_HUMAN	M0QWZ7;Q9NP81	;tRNA aminoacylation for protein translation,seryl-tRNA aminoacylation,selenocysteinyl-tRNA(Sec) biosynthetic process,mitochondrial seryl-tRNA aminoacylation	;mitochondrion,mitochondrial matrix	;RNA binding,serine-tRNA ligase activity,protein binding,ATP binding,tRNA binding	0%;0%	0.717485	FALSE	FALSE	0	0	0	0.820854	0.0437925	0	NA	NA	0	0	0	NA
248	Treated	18771	2825	3	0.167664	15276	SARS2	2	M0QWZ7;Q9NP81	M0QWZ7_HUMAN;SYSM_HUMAN	M0QWZ7;Q9NP81	;tRNA aminoacylation for protein translation,seryl-tRNA aminoacylation,selenocysteinyl-tRNA(Sec) biosynthetic process,mitochondrial seryl-tRNA aminoacylation	;mitochondrion,mitochondrial matrix	;RNA binding,serine-tRNA ligase activity,protein binding,ATP binding,tRNA binding	0%;0%	0.717485	FALSE	FALSE	0	0	0	0.820854	0.0437925	0	NA	NA	0	0	0	NA
249	Treated	18549	2866	4	0.0812008	15193	SARS2	2	M0QWZ7;Q9NP81	M0QWZ7_HUMAN;SYSM_HUMAN	M0QWZ7;Q9NP81	;tRNA aminoacylation for protein translation,seryl-tRNA aminoacylation,selenocysteinyl-tRNA(Sec) biosynthetic process,mitochondrial seryl-tRNA aminoacylation	;mitochondrion,mitochondrial matrix	;RNA binding,serine-tRNA ligase activity,protein binding,ATP binding,tRNA binding	0%;0%	0.717485	FALSE	FALSE	0	0	0	0.820854	0.0437925	0	NA	NA	0	0	0	NA
250	Treated	14608	2582	5	0.215346	12829	SARS2	2	M0QWZ7;Q9NP81	M0QWZ7_HUMAN;SYSM_HUMAN	M0QWZ7;Q9NP81	;tRNA aminoacylation for protein translation,seryl-tRNA aminoacylation,selenocysteinyl-tRNA(Sec) biosynthetic process,mitochondrial seryl-tRNA aminoacylation	;mitochondrion,mitochondrial matrix	;RNA binding,serine-tRNA ligase activity,protein binding,ATP binding,tRNA binding	0%;0%	0.717485	FALSE	FALSE	0	0	0	0.820854	0.0437925	0	NA	NA	0	0	0	NA
251	Control	21185	2977	1	0.0966822	17141	CTCF	1	A0A2R8Y595;A0A2R8Y6C1;A0A2R8Y6Z6;A0A2R8YFL0;P49711	A0A2R8Y595_HUMAN;A0A2R8Y6C1_HUMAN;A0A2R8Y6Z6_HUMAN;A0A2R8YFL0_HUMAN;CTCF_HUMAN	A0A2R8Y595;A0A2R8Y6C1;A0A2R8Y6Z6;A0A2R8YFL0;P49711	;;;;negative regulation of transcription from RNA polymerase II promoter,DNA methylation,regulation of gene expression by genetic imprinting,chromosome segregation,negative regulation of cell proliferation,maintenance of DNA methylation,positive regulation of gene expression,negative regulation of gene expression,nucleosome positioning,regulation of histone methylation,regulation of histone acety…	;;;;chromosome, centromeric region,condensed chromosome,nucleus,nucleoplasm,nucleolus	;;;;transcription regulatory region sequence-specific DNA binding,RNA polymerase II core promoter proximal region sequence-specific DNA binding,transcription cofactor binding,transcriptional repressor activity, RNA polymerase II transcription regulatory region sequence-specific binding,transcription factor activity, sequence-specific DNA binding,protein binding,zinc ion binding,chromatin insulato…	0%;0%;0%;0%;0%	0.720759	FALSE	FALSE	0	0	0	0.806849	0.0430586	0	NA	NA	0	0	0	NA
252	Control	18946	2876	2	0.14047	15622	CTCF	1	A0A2R8Y595;A0A2R8Y6C1;A0A2R8Y6Z6;A0A2R8YFL0;P49711	A0A2R8Y595_HUMAN;A0A2R8Y6C1_HUMAN;A0A2R8Y6Z6_HUMAN;A0A2R8YFL0_HUMAN;CTCF_HUMAN	A0A2R8Y595;A0A2R8Y6C1;A0A2R8Y6Z6;A0A2R8YFL0;P49711	;;;;negative regulation of transcription from RNA polymerase II promoter,DNA methylation,regulation of gene expression by genetic imprinting,chromosome segregation,negative regulation of cell proliferation,maintenance of DNA methylation,positive regulation of gene expression,negative regulation of gene expression,nucleosome positioning,regulation of histone methylation,regulation of histone acety…	;;;;chromosome, centromeric region,condensed chromosome,nucleus,nucleoplasm,nucleolus	;;;;transcription regulatory region sequence-specific DNA binding,RNA polymerase II core promoter proximal region sequence-specific DNA binding,transcription cofactor binding,transcriptional repressor activity, RNA polymerase II transcription regulatory region sequence-specific binding,transcription factor activity, sequence-specific DNA binding,protein binding,zinc ion binding,chromatin insulato…	0%;0%;0%;0%;0%	0.720759	FALSE	FALSE	0	0	0	0.806849	0.0430586	0	NA	NA	0	0	0	NA
253	Control	17941	2810	3	0.146771	14527	CTCF	1	A0A2R8Y595;A0A2R8Y6C1;A0A2R8Y6Z6;A0A2R8YFL0;P49711	A0A2R8Y595_HUMAN;A0A2R8Y6C1_HUMAN;A0A2R8Y6Z6_HUMAN;A0A2R8YFL0_HUMAN;CTCF_HUMAN	A0A2R8Y595;A0A2R8Y6C1;A0A2R8Y6Z6;A0A2R8YFL0;P49711	;;;;negative regulation of transcription from RNA polymerase II promoter,DNA methylation,regulation of gene expression by genetic imprinting,chromosome segregation,negative regulation of cell proliferation,maintenance of DNA methylation,positive regulation of gene expression,negative regulation of gene expression,nucleosome positioning,regulation of histone methylation,regulation of histone acety…	;;;;chromosome, centromeric region,condensed chromosome,nucleus,nucleoplasm,nucleolus	;;;;transcription regulatory region sequence-specific DNA binding,RNA polymerase II core promoter proximal region sequence-specific DNA binding,transcription cofactor binding,transcriptional repressor activity, RNA polymerase II transcription regulatory region sequence-specific binding,transcription factor activity, sequence-specific DNA binding,protein binding,zinc ion binding,chromatin insulato…	0%;0%;0%;0%;0%	0.720759	FALSE	FALSE	0	0	0	0.806849	0.0430586	0	NA	NA	0	0	0	NA
254	Control	19616	2917	4	0.0767768	15943	CTCF	1	A0A2R8Y595;A0A2R8Y6C1;A0A2R8Y6Z6;A0A2R8YFL0;P49711	A0A2R8Y595_HUMAN;A0A2R8Y6C1_HUMAN;A0A2R8Y6Z6_HUMAN;A0A2R8YFL0_HUMAN;CTCF_HUMAN	A0A2R8Y595;A0A2R8Y6C1;A0A2R8Y6Z6;A0A2R8YFL0;P49711	;;;;negative regulation of transcription from RNA polymerase II promoter,DNA methylation,regulation of gene expression by genetic imprinting,chromosome segregation,negative regulation of cell proliferation,maintenance of DNA methylation,positive regulation of gene expression,negative regulation of gene expression,nucleosome positioning,regulation of histone methylation,regulation of histone acety…	;;;;chromosome, centromeric region,condensed chromosome,nucleus,nucleoplasm,nucleolus	;;;;transcription regulatory region sequence-specific DNA binding,RNA polymerase II core promoter proximal region sequence-specific DNA binding,transcription cofactor binding,transcriptional repressor activity, RNA polymerase II transcription regulatory region sequence-specific binding,transcription factor activity, sequence-specific DNA binding,protein binding,zinc ion binding,chromatin insulato…	0%;0%;0%;0%;0%	0.720759	FALSE	FALSE	0	0	0	0.806849	0.0430586	0	NA	NA	0	0	0	NA
255	Control	20029	2954	5	0.104426	16293	CTCF	1	A0A2R8Y595;A0A2R8Y6C1;A0A2R8Y6Z6;A0A2R8YFL0;P49711	A0A2R8Y595_HUMAN;A0A2R8Y6C1_HUMAN;A0A2R8Y6Z6_HUMAN;A0A2R8YFL0_HUMAN;CTCF_HUMAN	A0A2R8Y595;A0A2R8Y6C1;A0A2R8Y6Z6;A0A2R8YFL0;P49711	;;;;negative regulation of transcription from RNA polymerase II promoter,DNA methylation,regulation of gene expression by genetic imprinting,chromosome segregation,negative regulation of cell proliferation,maintenance of DNA methylation,positive regulation of gene expression,negative regulation of gene expression,nucleosome positioning,regulation of histone methylation,regulation of histone acety…	;;;;chromosome, centromeric region,condensed chromosome,nucleus,nucleoplasm,nucleolus	;;;;transcription regulatory region sequence-specific DNA binding,RNA polymerase II core promoter proximal region sequence-specific DNA binding,transcription cofactor binding,transcriptional repressor activity, RNA polymerase II transcription regulatory region sequence-specific binding,transcription factor activity, sequence-specific DNA binding,protein binding,zinc ion binding,chromatin insulato…	0%;0%;0%;0%;0%	0.720759	FALSE	FALSE	0	0	0	0.806849	0.0430586	0	NA	NA	0	0	0	NA
256	Treated	18001	2837	1	0.0853012	14676	CTCF	1	A0A2R8Y595;A0A2R8Y6C1;A0A2R8Y6Z6;A0A2R8YFL0;P49711	A0A2R8Y595_HUMAN;A0A2R8Y6C1_HUMAN;A0A2R8Y6Z6_HUMAN;A0A2R8YFL0_HUMAN;CTCF_HUMAN	A0A2R8Y595;A0A2R8Y6C1;A0A2R8Y6Z6;A0A2R8YFL0;P49711	;;;;negative regulation of transcription from RNA polymerase II promoter,DNA methylation,regulation of gene expression by genetic imprinting,chromosome segregation,negative regulation of cell proliferation,maintenance of DNA methylation,positive regulation of gene expression,negative regulation of gene expression,nucleosome positioning,regulation of histone methylation,regulation of histone acety…	;;;;chromosome, centromeric region,condensed chromosome,nucleus,nucleoplasm,nucleolus	;;;;transcription regulatory region sequence-specific DNA binding,RNA polymerase II core promoter proximal region sequence-specific DNA binding,transcription cofactor binding,transcriptional repressor activity, RNA polymerase II transcription regulatory region sequence-specific binding,transcription factor activity, sequence-specific DNA binding,protein binding,zinc ion binding,chromatin insulato…	0%;0%;0%;0%;0%	0.720759	FALSE	FALSE	0	0	0	0.806849	0.0430586	0	NA	NA	0	0	0	NA
257	Treated	14539	2425	2	0.293596	12039	CTCF	1	A0A2R8Y595;A0A2R8Y6C1;A0A2R8Y6Z6;A0A2R8YFL0;P49711	A0A2R8Y595_HUMAN;A0A2R8Y6C1_HUMAN;A0A2R8Y6Z6_HUMAN;A0A2R8YFL0_HUMAN;CTCF_HUMAN	A0A2R8Y595;A0A2R8Y6C1;A0A2R8Y6Z6;A0A2R8YFL0;P49711	;;;;negative regulation of transcription from RNA polymerase II promoter,DNA methylation,regulation of gene expression by genetic imprinting,chromosome segregation,negative regulation of cell proliferation,maintenance of DNA methylation,positive regulation of gene expression,negative regulation of gene expression,nucleosome positioning,regulation of histone methylation,regulation of histone acety…	;;;;chromosome, centromeric region,condensed chromosome,nucleus,nucleoplasm,nucleolus	;;;;transcription regulatory region sequence-specific DNA binding,RNA polymerase II core promoter proximal region sequence-specific DNA binding,transcription cofactor binding,transcriptional repressor activity, RNA polymerase II transcription regulatory region sequence-specific binding,transcription factor activity, sequence-specific DNA binding,protein binding,zinc ion binding,chromatin insulato…	0%;0%;0%;0%;0%	0.720759	FALSE	FALSE	0	0	0	0.806849	0.0430586	0	NA	NA	0	0	0	NA
258	Treated	18771	2825	3	0.0839557	15276	CTCF	1	A0A2R8Y595;A0A2R8Y6C1;A0A2R8Y6Z6;A0A2R8YFL0;P49711	A0A2R8Y595_HUMAN;A0A2R8Y6C1_HUMAN;A0A2R8Y6Z6_HUMAN;A0A2R8YFL0_HUMAN;CTCF_HUMAN	A0A2R8Y595;A0A2R8Y6C1;A0A2R8Y6Z6;A0A2R8YFL0;P49711	;;;;negative regulation of transcription from RNA polymerase II promoter,DNA methylation,regulation of gene expression by genetic imprinting,chromosome segregation,negative regulation of cell proliferation,maintenance of DNA methylation,positive regulation of gene expression,negative regulation of gene expression,nucleosome positioning,regulation of histone methylation,regulation of histone acety…	;;;;chromosome, centromeric region,condensed chromosome,nucleus,nucleoplasm,nucleolus	;;;;transcription regulatory region sequence-specific DNA binding,RNA polymerase II core promoter proximal region sequence-specific DNA binding,transcription cofactor binding,transcriptional repressor activity, RNA polymerase II transcription regulatory region sequence-specific binding,transcription factor activity, sequence-specific DNA binding,protein binding,zinc ion binding,chromatin insulato…	0%;0%;0%;0%;0%	0.720759	FALSE	FALSE	0	0	0	0.806849	0.0430586	0	NA	NA	0	0	0	NA
259	Treated	18549	2866	4	0.104749	15193	CTCF	1	A0A2R8Y595;A0A2R8Y6C1;A0A2R8Y6Z6;A0A2R8YFL0;P49711	A0A2R8Y595_HUMAN;A0A2R8Y6C1_HUMAN;A0A2R8Y6Z6_HUMAN;A0A2R8YFL0_HUMAN;CTCF_HUMAN	A0A2R8Y595;A0A2R8Y6C1;A0A2R8Y6Z6;A0A2R8YFL0;P49711	;;;;negative regulation of transcription from RNA polymerase II promoter,DNA methylation,regulation of gene expression by genetic imprinting,chromosome segregation,negative regulation of cell proliferation,maintenance of DNA methylation,positive regulation of gene expression,negative regulation of gene expression,nucleosome positioning,regulation of histone methylation,regulation of histone acety…	;;;;chromosome, centromeric region,condensed chromosome,nucleus,nucleoplasm,nucleolus	;;;;transcription regulatory region sequence-specific DNA binding,RNA polymerase II core promoter proximal region sequence-specific DNA binding,transcription cofactor binding,transcriptional repressor activity, RNA polymerase II transcription regulatory region sequence-specific binding,transcription factor activity, sequence-specific DNA binding,protein binding,zinc ion binding,chromatin insulato…	0%;0%;0%;0%;0%	0.720759	FALSE	FALSE	0	0	0	0.806849	0.0430586	0	NA	NA	0	0	0	NA
260	Treated	14608	2582	5	0.160691	12829	CTCF	1	A0A2R8Y595;A0A2R8Y6C1;A0A2R8Y6Z6;A0A2R8YFL0;P49711	A0A2R8Y595_HUMAN;A0A2R8Y6C1_HUMAN;A0A2R8Y6Z6_HUMAN;A0A2R8YFL0_HUMAN;CTCF_HUMAN	A0A2R8Y595;A0A2R8Y6C1;A0A2R8Y6Z6;A0A2R8YFL0;P49711	;;;;negative regulation of transcription from RNA polymerase II promoter,DNA methylation,regulation of gene expression by genetic imprinting,chromosome segregation,negative regulation of cell proliferation,maintenance of DNA methylation,positive regulation of gene expression,negative regulation of gene expression,nucleosome positioning,regulation of histone methylation,regulation of histone acety…	;;;;chromosome, centromeric region,condensed chromosome,nucleus,nucleoplasm,nucleolus	;;;;transcription regulatory region sequence-specific DNA binding,RNA polymerase II core promoter proximal region sequence-specific DNA binding,transcription cofactor binding,transcriptional repressor activity, RNA polymerase II transcription regulatory region sequence-specific binding,transcription factor activity, sequence-specific DNA binding,protein binding,zinc ion binding,chromatin insulato…	0%;0%;0%;0%;0%	0.720759	FALSE	FALSE	0	0	0	0.806849	0.0430586	0	NA	NA	0	0	0	NA
261	Control	21185	2977	1	0.0908305	17141	UTRN	2	P46939	UTRN_HUMAN	P46939	positive regulation of cell-matrix adhesion,muscle contraction,muscle organ development,neuromuscular junction development,response to denervation involved in regulation of muscle adaptation,regulation of sodium ion transmembrane transporter activity	contractile ring,nucleoplasm,cytoplasm,cytoskeleton,plasma membrane,membrane,filopodium,growth cone,cortical actin cytoskeleton,filopodium membrane,neuromuscular junction,sarcolemma,postsynaptic membrane,extracellular exosome,dystrophin-associated glycoprotein complex,macromolecular complex	actin binding,integrin binding,protein binding,zinc ion binding,vinculin binding,protein kinase binding,actin filament binding	0	0.721267	FALSE	FALSE	0	0	0	0.804603	0.0429521	0	NA	NA	0	0	0	NA
262	Control	18946	2876	2	0.0700152	15622	UTRN	2	P46939	UTRN_HUMAN	P46939	positive regulation of cell-matrix adhesion,muscle contraction,muscle organ development,neuromuscular junction development,response to denervation involved in regulation of muscle adaptation,regulation of sodium ion transmembrane transporter activity	contractile ring,nucleoplasm,cytoplasm,cytoskeleton,plasma membrane,membrane,filopodium,growth cone,cortical actin cytoskeleton,filopodium membrane,neuromuscular junction,sarcolemma,postsynaptic membrane,extracellular exosome,dystrophin-associated glycoprotein complex,macromolecular complex	actin binding,integrin binding,protein binding,zinc ion binding,vinculin binding,protein kinase binding,actin filament binding	0	0.721267	FALSE	FALSE	0	0	0	0.804603	0.0429521	0	NA	NA	0	0	0	NA
263	Control	17941	2810	3	0.103256	14527	UTRN	2	P46939	UTRN_HUMAN	P46939	positive regulation of cell-matrix adhesion,muscle contraction,muscle organ development,neuromuscular junction development,response to denervation involved in regulation of muscle adaptation,regulation of sodium ion transmembrane transporter activity	contractile ring,nucleoplasm,cytoplasm,cytoskeleton,plasma membrane,membrane,filopodium,growth cone,cortical actin cytoskeleton,filopodium membrane,neuromuscular junction,sarcolemma,postsynaptic membrane,extracellular exosome,dystrophin-associated glycoprotein complex,macromolecular complex	actin binding,integrin binding,protein binding,zinc ion binding,vinculin binding,protein kinase binding,actin filament binding	0	0.721267	FALSE	FALSE	0	0	0	0.804603	0.0429521	0	NA	NA	0	0	0	NA
264	Control	19616	2917	4	0.06832	15943	UTRN	2	P46939	UTRN_HUMAN	P46939	positive regulation of cell-matrix adhesion,muscle contraction,muscle organ development,neuromuscular junction development,response to denervation involved in regulation of muscle adaptation,regulation of sodium ion transmembrane transporter activity	contractile ring,nucleoplasm,cytoplasm,cytoskeleton,plasma membrane,membrane,filopodium,growth cone,cortical actin cytoskeleton,filopodium membrane,neuromuscular junction,sarcolemma,postsynaptic membrane,extracellular exosome,dystrophin-associated glycoprotein complex,macromolecular complex	actin binding,integrin binding,protein binding,zinc ion binding,vinculin binding,protein kinase binding,actin filament binding	0	0.721267	FALSE	FALSE	0	0	0	0.804603	0.0429521	0	NA	NA	0	0	0	NA
265	Control	20029	2954	5	0.0689548	16293	UTRN	2	P46939	UTRN_HUMAN	P46939	positive regulation of cell-matrix adhesion,muscle contraction,muscle organ development,neuromuscular junction development,response to denervation involved in regulation of muscle adaptation,regulation of sodium ion transmembrane transporter activity	contractile ring,nucleoplasm,cytoplasm,cytoskeleton,plasma membrane,membrane,filopodium,growth cone,cortical actin cytoskeleton,filopodium membrane,neuromuscular junction,sarcolemma,postsynaptic membrane,extracellular exosome,dystrophin-associated glycoprotein complex,macromolecular complex	actin binding,integrin binding,protein binding,zinc ion binding,vinculin binding,protein kinase binding,actin filament binding	0	0.721267	FALSE	FALSE	0	0	0	0.804603	0.0429521	0	NA	NA	0	0	0	NA
266	Treated	18001	2837	1	0.116387	14676	UTRN	2	P46939	UTRN_HUMAN	P46939	positive regulation of cell-matrix adhesion,muscle contraction,muscle organ development,neuromuscular junction development,response to denervation involved in regulation of muscle adaptation,regulation of sodium ion transmembrane transporter activity	contractile ring,nucleoplasm,cytoplasm,cytoskeleton,plasma membrane,membrane,filopodium,growth cone,cortical actin cytoskeleton,filopodium membrane,neuromuscular junction,sarcolemma,postsynaptic membrane,extracellular exosome,dystrophin-associated glycoprotein complex,macromolecular complex	actin binding,integrin binding,protein binding,zinc ion binding,vinculin binding,protein kinase binding,actin filament binding	0	0.721267	FALSE	FALSE	0	0	0	0.804603	0.0429521	0	NA	NA	0	0	0	NA
267	Treated	14539	2425	2	0.274589	12039	UTRN	2	P46939	UTRN_HUMAN	P46939	positive regulation of cell-matrix adhesion,muscle contraction,muscle organ development,neuromuscular junction development,response to denervation involved in regulation of muscle adaptation,regulation of sodium ion transmembrane transporter activity	contractile ring,nucleoplasm,cytoplasm,cytoskeleton,plasma membrane,membrane,filopodium,growth cone,cortical actin cytoskeleton,filopodium membrane,neuromuscular junction,sarcolemma,postsynaptic membrane,extracellular exosome,dystrophin-associated glycoprotein complex,macromolecular complex	actin binding,integrin binding,protein binding,zinc ion binding,vinculin binding,protein kinase binding,actin filament binding	0	0.721267	FALSE	FALSE	0	0	0	0.804603	0.0429521	0	NA	NA	0	0	0	NA
268	Treated	18771	2825	3	0.160247	15276	UTRN	2	P46939	UTRN_HUMAN	P46939	positive regulation of cell-matrix adhesion,muscle contraction,muscle organ development,neuromuscular junction development,response to denervation involved in regulation of muscle adaptation,regulation of sodium ion transmembrane transporter activity	contractile ring,nucleoplasm,cytoplasm,cytoskeleton,plasma membrane,membrane,filopodium,growth cone,cortical actin cytoskeleton,filopodium membrane,neuromuscular junction,sarcolemma,postsynaptic membrane,extracellular exosome,dystrophin-associated glycoprotein complex,macromolecular complex	actin binding,integrin binding,protein binding,zinc ion binding,vinculin binding,protein kinase binding,actin filament binding	0	0.721267	FALSE	FALSE	0	0	0	0.804603	0.0429521	0	NA	NA	0	0	0	NA
269	Treated	18549	2866	4	0.13344	15193	UTRN	2	P46939	UTRN_HUMAN	P46939	positive regulation of cell-matrix adhesion,muscle contraction,muscle organ development,neuromuscular junction development,response to denervation involved in regulation of muscle adaptation,regulation of sodium ion transmembrane transporter activity	contractile ring,nucleoplasm,cytoplasm,cytoskeleton,plasma membrane,membrane,filopodium,growth cone,cortical actin cytoskeleton,filopodium membrane,neuromuscular junction,sarcolemma,postsynaptic membrane,extracellular exosome,dystrophin-associated glycoprotein complex,macromolecular complex	actin binding,integrin binding,protein binding,zinc ion binding,vinculin binding,protein kinase binding,actin filament binding	0	0.721267	FALSE	FALSE	0	0	0	0.804603	0.0429521	0	NA	NA	0	0	0	NA
270	Treated	14608	2582	5	0.163929	12829	UTRN	2	P46939	UTRN_HUMAN	P46939	positive regulation of cell-matrix adhesion,muscle contraction,muscle organ development,neuromuscular junction development,response to denervation involved in regulation of muscle adaptation,regulation of sodium ion transmembrane transporter activity	contractile ring,nucleoplasm,cytoplasm,cytoskeleton,plasma membrane,membrane,filopodium,growth cone,cortical actin cytoskeleton,filopodium membrane,neuromuscular junction,sarcolemma,postsynaptic membrane,extracellular exosome,dystrophin-associated glycoprotein complex,macromolecular complex	actin binding,integrin binding,protein binding,zinc ion binding,vinculin binding,protein kinase binding,actin filament binding	0	0.721267	FALSE	FALSE	0	0	0	0.804603	0.0429521	0	NA	NA	0	0	0	NA
271	Control	21185	2977	1	0.0958222	17141	CD58;CD58;CD58;;;CD58	1	B1AMW1;H0YDI1;P19256;Q14748;Q16393;Q9BRW0	B1AMW1_HUMAN;H0YDI1_HUMAN;LFA3_HUMAN;Q14748_HUMAN;Q16393_HUMAN;Q9BRW0_HUMAN	B1AMW1;H0YDI1;P19256;Q14748;Q16393;Q9BRW0	;;positive regulation of interleukin-8 production,heterotypic cell-cell adhesion,neutrophil degranulation,leukocyte migration,cellular response to interferon-gamma,cellular response to tumor necrosis factor,cell-cell adhesion;;;	;;plasma membrane,integral component of plasma membrane,cell surface,membrane,secretory granule membrane,extracellular exosome,ficolin-1-rich granule membrane;;;	;;receptor binding,protein binding;;;	0%;0%;0%;0%;0%;0%	0.722821	FALSE	FALSE	0	0	0	0.79761	0.042592	0	NA	NA	0	0	0	NA
272	Control	18946	2876	2	0.0995734	15622	CD58;CD58;CD58;;;CD58	1	B1AMW1;H0YDI1;P19256;Q14748;Q16393;Q9BRW0	B1AMW1_HUMAN;H0YDI1_HUMAN;LFA3_HUMAN;Q14748_HUMAN;Q16393_HUMAN;Q9BRW0_HUMAN	B1AMW1;H0YDI1;P19256;Q14748;Q16393;Q9BRW0	;;positive regulation of interleukin-8 production,heterotypic cell-cell adhesion,neutrophil degranulation,leukocyte migration,cellular response to interferon-gamma,cellular response to tumor necrosis factor,cell-cell adhesion;;;	;;plasma membrane,integral component of plasma membrane,cell surface,membrane,secretory granule membrane,extracellular exosome,ficolin-1-rich granule membrane;;;	;;receptor binding,protein binding;;;	0%;0%;0%;0%;0%;0%	0.722821	FALSE	FALSE	0	0	0	0.79761	0.042592	0	NA	NA	0	0	0	NA
273	Control	17941	2810	3	0.163321	14527	CD58;CD58;CD58;;;CD58	1	B1AMW1;H0YDI1;P19256;Q14748;Q16393;Q9BRW0	B1AMW1_HUMAN;H0YDI1_HUMAN;LFA3_HUMAN;Q14748_HUMAN;Q16393_HUMAN;Q9BRW0_HUMAN	B1AMW1;H0YDI1;P19256;Q14748;Q16393;Q9BRW0	;;positive regulation of interleukin-8 production,heterotypic cell-cell adhesion,neutrophil degranulation,leukocyte migration,cellular response to interferon-gamma,cellular response to tumor necrosis factor,cell-cell adhesion;;;	;;plasma membrane,integral component of plasma membrane,cell surface,membrane,secretory granule membrane,extracellular exosome,ficolin-1-rich granule membrane;;;	;;receptor binding,protein binding;;;	0%;0%;0%;0%;0%;0%	0.722821	FALSE	FALSE	0	0	0	0.79761	0.042592	0	NA	NA	0	0	0	NA
274	Control	19616	2917	4	0.0768746	15943	CD58;CD58;CD58;;;CD58	1	B1AMW1;H0YDI1;P19256;Q14748;Q16393;Q9BRW0	B1AMW1_HUMAN;H0YDI1_HUMAN;LFA3_HUMAN;Q14748_HUMAN;Q16393_HUMAN;Q9BRW0_HUMAN	B1AMW1;H0YDI1;P19256;Q14748;Q16393;Q9BRW0	;;positive regulation of interleukin-8 production,heterotypic cell-cell adhesion,neutrophil degranulation,leukocyte migration,cellular response to interferon-gamma,cellular response to tumor necrosis factor,cell-cell adhesion;;;	;;plasma membrane,integral component of plasma membrane,cell surface,membrane,secretory granule membrane,extracellular exosome,ficolin-1-rich granule membrane;;;	;;receptor binding,protein binding;;;	0%;0%;0%;0%;0%;0%	0.722821	FALSE	FALSE	0	0	0	0.79761	0.042592	0	NA	NA	0	0	0	NA
275	Control	20029	2954	5	0.0801783	16293	CD58;CD58;CD58;;;CD58	1	B1AMW1;H0YDI1;P19256;Q14748;Q16393;Q9BRW0	B1AMW1_HUMAN;H0YDI1_HUMAN;LFA3_HUMAN;Q14748_HUMAN;Q16393_HUMAN;Q9BRW0_HUMAN	B1AMW1;H0YDI1;P19256;Q14748;Q16393;Q9BRW0	;;positive regulation of interleukin-8 production,heterotypic cell-cell adhesion,neutrophil degranulation,leukocyte migration,cellular response to interferon-gamma,cellular response to tumor necrosis factor,cell-cell adhesion;;;	;;plasma membrane,integral component of plasma membrane,cell surface,membrane,secretory granule membrane,extracellular exosome,ficolin-1-rich granule membrane;;;	;;receptor binding,protein binding;;;	0%;0%;0%;0%;0%;0%	0.722821	FALSE	FALSE	0	0	0	0.79761	0.042592	0	NA	NA	0	0	0	NA
276	Treated	18001	2837	1	0.0839912	14676	CD58;CD58;CD58;;;CD58	1	B1AMW1;H0YDI1;P19256;Q14748;Q16393;Q9BRW0	B1AMW1_HUMAN;H0YDI1_HUMAN;LFA3_HUMAN;Q14748_HUMAN;Q16393_HUMAN;Q9BRW0_HUMAN	B1AMW1;H0YDI1;P19256;Q14748;Q16393;Q9BRW0	;;positive regulation of interleukin-8 production,heterotypic cell-cell adhesion,neutrophil degranulation,leukocyte migration,cellular response to interferon-gamma,cellular response to tumor necrosis factor,cell-cell adhesion;;;	;;plasma membrane,integral component of plasma membrane,cell surface,membrane,secretory granule membrane,extracellular exosome,ficolin-1-rich granule membrane;;;	;;receptor binding,protein binding;;;	0%;0%;0%;0%;0%;0%	0.722821	FALSE	FALSE	0	0	0	0.79761	0.042592	0	NA	NA	0	0	0	NA
277	Treated	14539	2425	2	0.229119	12039	CD58;CD58;CD58;;;CD58	1	B1AMW1;H0YDI1;P19256;Q14748;Q16393;Q9BRW0	B1AMW1_HUMAN;H0YDI1_HUMAN;LFA3_HUMAN;Q14748_HUMAN;Q16393_HUMAN;Q9BRW0_HUMAN	B1AMW1;H0YDI1;P19256;Q14748;Q16393;Q9BRW0	;;positive regulation of interleukin-8 production,heterotypic cell-cell adhesion,neutrophil degranulation,leukocyte migration,cellular response to interferon-gamma,cellular response to tumor necrosis factor,cell-cell adhesion;;;	;;plasma membrane,integral component of plasma membrane,cell surface,membrane,secretory granule membrane,extracellular exosome,ficolin-1-rich granule membrane;;;	;;receptor binding,protein binding;;;	0%;0%;0%;0%;0%;0%	0.722821	FALSE	FALSE	0	0	0	0.79761	0.042592	0	NA	NA	0	0	0	NA
278	Treated	18771	2825	3	0.0817161	15276	CD58;CD58;CD58;;;CD58	1	B1AMW1;H0YDI1;P19256;Q14748;Q16393;Q9BRW0	B1AMW1_HUMAN;H0YDI1_HUMAN;LFA3_HUMAN;Q14748_HUMAN;Q16393_HUMAN;Q9BRW0_HUMAN	B1AMW1;H0YDI1;P19256;Q14748;Q16393;Q9BRW0	;;positive regulation of interleukin-8 production,heterotypic cell-cell adhesion,neutrophil degranulation,leukocyte migration,cellular response to interferon-gamma,cellular response to tumor necrosis factor,cell-cell adhesion;;;	;;plasma membrane,integral component of plasma membrane,cell surface,membrane,secretory granule membrane,extracellular exosome,ficolin-1-rich granule membrane;;;	;;receptor binding,protein binding;;;	0%;0%;0%;0%;0%;0%	0.722821	FALSE	FALSE	0	0	0	0.79761	0.042592	0	NA	NA	0	0	0	NA
279	Treated	18549	2866	4	0.114262	15193	CD58;CD58;CD58;;;CD58	1	B1AMW1;H0YDI1;P19256;Q14748;Q16393;Q9BRW0	B1AMW1_HUMAN;H0YDI1_HUMAN;LFA3_HUMAN;Q14748_HUMAN;Q16393_HUMAN;Q9BRW0_HUMAN	B1AMW1;H0YDI1;P19256;Q14748;Q16393;Q9BRW0	;;positive regulation of interleukin-8 production,heterotypic cell-cell adhesion,neutrophil degranulation,leukocyte migration,cellular response to interferon-gamma,cellular response to tumor necrosis factor,cell-cell adhesion;;;	;;plasma membrane,integral component of plasma membrane,cell surface,membrane,secretory granule membrane,extracellular exosome,ficolin-1-rich granule membrane;;;	;;receptor binding,protein binding;;;	0%;0%;0%;0%;0%;0%	0.722821	FALSE	FALSE	0	0	0	0.79761	0.042592	0	NA	NA	0	0	0	NA
280	Treated	14608	2582	5	0.18122	12829	CD58;CD58;CD58;;;CD58	1	B1AMW1;H0YDI1;P19256;Q14748;Q16393;Q9BRW0	B1AMW1_HUMAN;H0YDI1_HUMAN;LFA3_HUMAN;Q14748_HUMAN;Q16393_HUMAN;Q9BRW0_HUMAN	B1AMW1;H0YDI1;P19256;Q14748;Q16393;Q9BRW0	;;positive regulation of interleukin-8 production,heterotypic cell-cell adhesion,neutrophil degranulation,leukocyte migration,cellular response to interferon-gamma,cellular response to tumor necrosis factor,cell-cell adhesion;;;	;;plasma membrane,integral component of plasma membrane,cell surface,membrane,secretory granule membrane,extracellular exosome,ficolin-1-rich granule membrane;;;	;;receptor binding,protein binding;;;	0%;0%;0%;0%;0%;0%	0.722821	FALSE	FALSE	0	0	0	0.79761	0.042592	0	NA	NA	0	0	0	NA
281	Control	21185	2977	1	0.0497541	17141	ELP3;;;ELP3	1	B4DKA4;B4DPB7;B4DXV1;Q9H9T3	B4DKA4_HUMAN;B4DPB7_HUMAN;B4DXV1_HUMAN;ELP3_HUMAN	B4DKA4;B4DPB7;B4DXV1;Q9H9T3	;;;neuron migration,tRNA wobble uridine modification,tRNA wobble base 5-methoxycarbonylmethyl-2-thiouridine biosynthesis.,regulation of transcription from RNA polymerase II promoter,central nervous system development,positive regulation of cell migration,regulation of protein kinase activity	;;;nucleolus,cytoplasm,cytosol,Elongator holoenzyme complex,nucleus	;;;tRNA binding,protein binding,N-acetyltransferase activity,phosphorylase kinase regulator activity,acetyltransferase activity,metal ion binding,4 iron, 4 sulfur cluster binding,Requires Ontology	0%;0%;0%;0%	0.723939	TRUE	FALSE	0	0	0	0.792468	0.0423306	0	NA	NA	0	0	0	NA
282	Control	18946	2876	2	0.141974	15622	ELP3;;;ELP3	1	B4DKA4;B4DPB7;B4DXV1;Q9H9T3	B4DKA4_HUMAN;B4DPB7_HUMAN;B4DXV1_HUMAN;ELP3_HUMAN	B4DKA4;B4DPB7;B4DXV1;Q9H9T3	;;;neuron migration,tRNA wobble uridine modification,tRNA wobble base 5-methoxycarbonylmethyl-2-thiouridine biosynthesis.,regulation of transcription from RNA polymerase II promoter,central nervous system development,positive regulation of cell migration,regulation of protein kinase activity	;;;nucleolus,cytoplasm,cytosol,Elongator holoenzyme complex,nucleus	;;;tRNA binding,protein binding,N-acetyltransferase activity,phosphorylase kinase regulator activity,acetyltransferase activity,metal ion binding,4 iron, 4 sulfur cluster binding,Requires Ontology	0%;0%;0%;0%	0.723939	TRUE	FALSE	0	0	0	0.792468	0.0423306	0	NA	NA	0	0	0	NA
283	Control	17941	2810	3	0.150385	14527	ELP3;;;ELP3	1	B4DKA4;B4DPB7;B4DXV1;Q9H9T3	B4DKA4_HUMAN;B4DPB7_HUMAN;B4DXV1_HUMAN;ELP3_HUMAN	B4DKA4;B4DPB7;B4DXV1;Q9H9T3	;;;neuron migration,tRNA wobble uridine modification,tRNA wobble base 5-methoxycarbonylmethyl-2-thiouridine biosynthesis.,regulation of transcription from RNA polymerase II promoter,central nervous system development,positive regulation of cell migration,regulation of protein kinase activity	;;;nucleolus,cytoplasm,cytosol,Elongator holoenzyme complex,nucleus	;;;tRNA binding,protein binding,N-acetyltransferase activity,phosphorylase kinase regulator activity,acetyltransferase activity,metal ion binding,4 iron, 4 sulfur cluster binding,Requires Ontology	0%;0%;0%;0%	0.723939	TRUE	FALSE	0	0	0	0.792468	0.0423306	0	NA	NA	0	0	0	NA
284	Control	19616	2917	4	0.0880531	15943	ELP3;;;ELP3	1	B4DKA4;B4DPB7;B4DXV1;Q9H9T3	B4DKA4_HUMAN;B4DPB7_HUMAN;B4DXV1_HUMAN;ELP3_HUMAN	B4DKA4;B4DPB7;B4DXV1;Q9H9T3	;;;neuron migration,tRNA wobble uridine modification,tRNA wobble base 5-methoxycarbonylmethyl-2-thiouridine biosynthesis.,regulation of transcription from RNA polymerase II promoter,central nervous system development,positive regulation of cell migration,regulation of protein kinase activity	;;;nucleolus,cytoplasm,cytosol,Elongator holoenzyme complex,nucleus	;;;tRNA binding,protein binding,N-acetyltransferase activity,phosphorylase kinase regulator activity,acetyltransferase activity,metal ion binding,4 iron, 4 sulfur cluster binding,Requires Ontology	0%;0%;0%;0%	0.723939	TRUE	FALSE	0	0	0	0.792468	0.0423306	0	NA	NA	0	0	0	NA
285	Control	20029	2954	5	0.0781326	16293	ELP3;;;ELP3	1	B4DKA4;B4DPB7;B4DXV1;Q9H9T3	B4DKA4_HUMAN;B4DPB7_HUMAN;B4DXV1_HUMAN;ELP3_HUMAN	B4DKA4;B4DPB7;B4DXV1;Q9H9T3	;;;neuron migration,tRNA wobble uridine modification,tRNA wobble base 5-methoxycarbonylmethyl-2-thiouridine biosynthesis.,regulation of transcription from RNA polymerase II promoter,central nervous system development,positive regulation of cell migration,regulation of protein kinase activity	;;;nucleolus,cytoplasm,cytosol,Elongator holoenzyme complex,nucleus	;;;tRNA binding,protein binding,N-acetyltransferase activity,phosphorylase kinase regulator activity,acetyltransferase activity,metal ion binding,4 iron, 4 sulfur cluster binding,Requires Ontology	0%;0%;0%;0%	0.723939	TRUE	FALSE	0	0	0	0.792468	0.0423306	0	NA	NA	0	0	0	NA
286	Treated	18001	2837	1	0.0890763	14676	ELP3;;;ELP3	1	B4DKA4;B4DPB7;B4DXV1;Q9H9T3	B4DKA4_HUMAN;B4DPB7_HUMAN;B4DXV1_HUMAN;ELP3_HUMAN	B4DKA4;B4DPB7;B4DXV1;Q9H9T3	;;;neuron migration,tRNA wobble uridine modification,tRNA wobble base 5-methoxycarbonylmethyl-2-thiouridine biosynthesis.,regulation of transcription from RNA polymerase II promoter,central nervous system development,positive regulation of cell migration,regulation of protein kinase activity	;;;nucleolus,cytoplasm,cytosol,Elongator holoenzyme complex,nucleus	;;;tRNA binding,protein binding,N-acetyltransferase activity,phosphorylase kinase regulator activity,acetyltransferase activity,metal ion binding,4 iron, 4 sulfur cluster binding,Requires Ontology	0%;0%;0%;0%	0.723939	TRUE	FALSE	0	0	0	0.792468	0.0423306	0	NA	NA	0	0	0	NA
287	Treated	14539	2425	2	0.275122	12039	ELP3;;;ELP3	1	B4DKA4;B4DPB7;B4DXV1;Q9H9T3	B4DKA4_HUMAN;B4DPB7_HUMAN;B4DXV1_HUMAN;ELP3_HUMAN	B4DKA4;B4DPB7;B4DXV1;Q9H9T3	;;;neuron migration,tRNA wobble uridine modification,tRNA wobble base 5-methoxycarbonylmethyl-2-thiouridine biosynthesis.,regulation of transcription from RNA polymerase II promoter,central nervous system development,positive regulation of cell migration,regulation of protein kinase activity	;;;nucleolus,cytoplasm,cytosol,Elongator holoenzyme complex,nucleus	;;;tRNA binding,protein binding,N-acetyltransferase activity,phosphorylase kinase regulator activity,acetyltransferase activity,metal ion binding,4 iron, 4 sulfur cluster binding,Requires Ontology	0%;0%;0%;0%	0.723939	TRUE	FALSE	0	0	0	0.792468	0.0423306	0	NA	NA	0	0	0	NA
288	Treated	18771	2825	3	0.171596	15276	ELP3;;;ELP3	1	B4DKA4;B4DPB7;B4DXV1;Q9H9T3	B4DKA4_HUMAN;B4DPB7_HUMAN;B4DXV1_HUMAN;ELP3_HUMAN	B4DKA4;B4DPB7;B4DXV1;Q9H9T3	;;;neuron migration,tRNA wobble uridine modification,tRNA wobble base 5-methoxycarbonylmethyl-2-thiouridine biosynthesis.,regulation of transcription from RNA polymerase II promoter,central nervous system development,positive regulation of cell migration,regulation of protein kinase activity	;;;nucleolus,cytoplasm,cytosol,Elongator holoenzyme complex,nucleus	;;;tRNA binding,protein binding,N-acetyltransferase activity,phosphorylase kinase regulator activity,acetyltransferase activity,metal ion binding,4 iron, 4 sulfur cluster binding,Requires Ontology	0%;0%;0%;0%	0.723939	TRUE	FALSE	0	0	0	0.792468	0.0423306	0	NA	NA	0	0	0	NA
289	Treated	18549	2866	4	0.132402	15193	ELP3;;;ELP3	1	B4DKA4;B4DPB7;B4DXV1;Q9H9T3	B4DKA4_HUMAN;B4DPB7_HUMAN;B4DXV1_HUMAN;ELP3_HUMAN	B4DKA4;B4DPB7;B4DXV1;Q9H9T3	;;;neuron migration,tRNA wobble uridine modification,tRNA wobble base 5-methoxycarbonylmethyl-2-thiouridine biosynthesis.,regulation of transcription from RNA polymerase II promoter,central nervous system development,positive regulation of cell migration,regulation of protein kinase activity	;;;nucleolus,cytoplasm,cytosol,Elongator holoenzyme complex,nucleus	;;;tRNA binding,protein binding,N-acetyltransferase activity,phosphorylase kinase regulator activity,acetyltransferase activity,metal ion binding,4 iron, 4 sulfur cluster binding,Requires Ontology	0%;0%;0%;0%	0.723939	TRUE	FALSE	0	0	0	0.792468	0.0423306	0	NA	NA	0	0	0	NA
290	Treated	14608	2582	5	0.225297	12829	ELP3;;;ELP3	1	B4DKA4;B4DPB7;B4DXV1;Q9H9T3	B4DKA4_HUMAN;B4DPB7_HUMAN;B4DXV1_HUMAN;ELP3_HUMAN	B4DKA4;B4DPB7;B4DXV1;Q9H9T3	;;;neuron migration,tRNA wobble uridine modification,tRNA wobble base 5-methoxycarbonylmethyl-2-thiouridine biosynthesis.,regulation of transcription from RNA polymerase II promoter,central nervous system development,positive regulation of cell migration,regulation of protein kinase activity	;;;nucleolus,cytoplasm,cytosol,Elongator holoenzyme complex,nucleus	;;;tRNA binding,protein binding,N-acetyltransferase activity,phosphorylase kinase regulator activity,acetyltransferase activity,metal ion binding,4 iron, 4 sulfur cluster binding,Requires Ontology	0%;0%;0%;0%	0.723939	TRUE	FALSE	0	0	0	0.792468	0.0423306	0	NA	NA	0	0	0	NA
291	Control	21185	2977	1	0.109262	17141	LACTB	1	P83111	LACTB_HUMAN	P83111	proteolysis,lipid metabolic process,regulation of lipid metabolic process	mitochondrion,cytosol	peptidase activity,identical protein binding	0	0.724179	FALSE	FALSE	0	0	0	0.791351	0.0422841	0	NA	NA	0	0	0	NA
292	Control	18946	2876	2	0.135428	15622	LACTB	1	P83111	LACTB_HUMAN	P83111	proteolysis,lipid metabolic process,regulation of lipid metabolic process	mitochondrion,cytosol	peptidase activity,identical protein binding	0	0.724179	FALSE	FALSE	0	0	0	0.791351	0.0422841	0	NA	NA	0	0	0	NA
293	Control	17941	2810	3	0.137273	14527	LACTB	1	P83111	LACTB_HUMAN	P83111	proteolysis,lipid metabolic process,regulation of lipid metabolic process	mitochondrion,cytosol	peptidase activity,identical protein binding	0	0.724179	FALSE	FALSE	0	0	0	0.791351	0.0422841	0	NA	NA	0	0	0	NA
294	Control	19616	2917	4	0.0695721	15943	LACTB	1	P83111	LACTB_HUMAN	P83111	proteolysis,lipid metabolic process,regulation of lipid metabolic process	mitochondrion,cytosol	peptidase activity,identical protein binding	0	0.724179	FALSE	FALSE	0	0	0	0.791351	0.0422841	0	NA	NA	0	0	0	NA
295	Control	20029	2954	5	0.119356	16293	LACTB	1	P83111	LACTB_HUMAN	P83111	proteolysis,lipid metabolic process,regulation of lipid metabolic process	mitochondrion,cytosol	peptidase activity,identical protein binding	0	0.724179	FALSE	FALSE	0	0	0	0.791351	0.0422841	0	NA	NA	0	0	0	NA
296	Treated	18001	2837	1	0.165599	14676	LACTB	1	P83111	LACTB_HUMAN	P83111	proteolysis,lipid metabolic process,regulation of lipid metabolic process	mitochondrion,cytosol	peptidase activity,identical protein binding	0	0.724179	FALSE	FALSE	0	0	0	0.791351	0.0422841	0	NA	NA	0	0	0	NA
297	Treated	14539	2425	2	0.260939	12039	LACTB	1	P83111	LACTB_HUMAN	P83111	proteolysis,lipid metabolic process,regulation of lipid metabolic process	mitochondrion,cytosol	peptidase activity,identical protein binding	0	0.724179	FALSE	FALSE	0	0	0	0.791351	0.0422841	0	NA	NA	0	0	0	NA
298	Treated	18771	2825	3	0.167858	15276	LACTB	1	P83111	LACTB_HUMAN	P83111	proteolysis,lipid metabolic process,regulation of lipid metabolic process	mitochondrion,cytosol	peptidase activity,identical protein binding	0	0.724179	FALSE	FALSE	0	0	0	0.791351	0.0422841	0	NA	NA	0	0	0	NA
299	Treated	18549	2866	4	0.14423	15193	LACTB	1	P83111	LACTB_HUMAN	P83111	proteolysis,lipid metabolic process,regulation of lipid metabolic process	mitochondrion,cytosol	peptidase activity,identical protein binding	0	0.724179	FALSE	FALSE	0	0	0	0.791351	0.0422841	0	NA	NA	0	0	0	NA
300	Treated	14608	2582	5	0.111505	12829	LACTB	1	P83111	LACTB_HUMAN	P83111	proteolysis,lipid metabolic process,regulation of lipid metabolic process	mitochondrion,cytosol	peptidase activity,identical protein binding	0	0.724179	FALSE	FALSE	0	0	0	0.791351	0.0422841	0	NA	NA	0	0	0	NA
301	Control	21185	2977	1	0.099038	17141	;WRAP53;WRAP53	1	B4E068;E9PMG4;Q9BUR4	B4E068_HUMAN;E9PMG4_HUMAN;TCAB1_HUMAN	B4E068;E9PMG4;Q9BUR4	;;DNA repair,telomere maintenance via telomerase,Cajal body organization,telomere formation via telomerase,RNA folding,positive regulation of DNA repair,positive regulation of telomerase activity,scaRNA localization to Cajal body,telomerase RNA localization to Cajal body,positive regulation of establishment of protein localization to telomere,protein localization to Cajal body,positive regulation…	;;chromosome, telomeric region,nucleoplasm,cytosol,Cajal body,nuclear body,site of double-strand break,telomerase holoenzyme complex	;;RNA binding,protein binding,ubiquitin protein ligase binding,histone binding,identical protein binding,macromolecular complex binding,chaperone binding,telomerase RNA binding	0%;0%;0%	0.726369	FALSE	FALSE	0	0	0	0.780971	0.0417472	0	NA	NA	0	0	0	NA
302	Control	21185	2977	1	0.0480548	17141	GSTCD	1	D6R9W2;Q8NEC7	D6R9W2_HUMAN;GSTCD_HUMAN	D6R9W2;Q8NEC7	;biological_process	;cytoplasm,extracellular exosome	;molecular_function,protein binding	0%;0%	0.72635	TRUE	FALSE	0	0	0	0.781061	0.0417472	0	NA	NA	0	0	0	NA
303	Control	18946	2876	2	0.136267	15622	;WRAP53;WRAP53	1	B4E068;E9PMG4;Q9BUR4	B4E068_HUMAN;E9PMG4_HUMAN;TCAB1_HUMAN	B4E068;E9PMG4;Q9BUR4	;;DNA repair,telomere maintenance via telomerase,Cajal body organization,telomere formation via telomerase,RNA folding,positive regulation of DNA repair,positive regulation of telomerase activity,scaRNA localization to Cajal body,telomerase RNA localization to Cajal body,positive regulation of establishment of protein localization to telomere,protein localization to Cajal body,positive regulation…	;;chromosome, telomeric region,nucleoplasm,cytosol,Cajal body,nuclear body,site of double-strand break,telomerase holoenzyme complex	;;RNA binding,protein binding,ubiquitin protein ligase binding,histone binding,identical protein binding,macromolecular complex binding,chaperone binding,telomerase RNA binding	0%;0%;0%	0.726369	FALSE	FALSE	0	0	0	0.780971	0.0417472	0	NA	NA	0	0	0	NA
304	Control	18946	2876	2	0.135067	15622	GSTCD	1	D6R9W2;Q8NEC7	D6R9W2_HUMAN;GSTCD_HUMAN	D6R9W2;Q8NEC7	;biological_process	;cytoplasm,extracellular exosome	;molecular_function,protein binding	0%;0%	0.72635	TRUE	FALSE	0	0	0	0.781061	0.0417472	0	NA	NA	0	0	0	NA
305	Control	17941	2810	3	0.162908	14527	;WRAP53;WRAP53	1	B4E068;E9PMG4;Q9BUR4	B4E068_HUMAN;E9PMG4_HUMAN;TCAB1_HUMAN	B4E068;E9PMG4;Q9BUR4	;;DNA repair,telomere maintenance via telomerase,Cajal body organization,telomere formation via telomerase,RNA folding,positive regulation of DNA repair,positive regulation of telomerase activity,scaRNA localization to Cajal body,telomerase RNA localization to Cajal body,positive regulation of establishment of protein localization to telomere,protein localization to Cajal body,positive regulation…	;;chromosome, telomeric region,nucleoplasm,cytosol,Cajal body,nuclear body,site of double-strand break,telomerase holoenzyme complex	;;RNA binding,protein binding,ubiquitin protein ligase binding,histone binding,identical protein binding,macromolecular complex binding,chaperone binding,telomerase RNA binding	0%;0%;0%	0.726369	FALSE	FALSE	0	0	0	0.780971	0.0417472	0	NA	NA	0	0	0	NA
306	Control	17941	2810	3	0.108432	14527	GSTCD	1	D6R9W2;Q8NEC7	D6R9W2_HUMAN;GSTCD_HUMAN	D6R9W2;Q8NEC7	;biological_process	;cytoplasm,extracellular exosome	;molecular_function,protein binding	0%;0%	0.72635	TRUE	FALSE	0	0	0	0.781061	0.0417472	0	NA	NA	0	0	0	NA
307	Control	19616	2917	4	0.125375	15943	;WRAP53;WRAP53	1	B4E068;E9PMG4;Q9BUR4	B4E068_HUMAN;E9PMG4_HUMAN;TCAB1_HUMAN	B4E068;E9PMG4;Q9BUR4	;;DNA repair,telomere maintenance via telomerase,Cajal body organization,telomere formation via telomerase,RNA folding,positive regulation of DNA repair,positive regulation of telomerase activity,scaRNA localization to Cajal body,telomerase RNA localization to Cajal body,positive regulation of establishment of protein localization to telomere,protein localization to Cajal body,positive regulation…	;;chromosome, telomeric region,nucleoplasm,cytosol,Cajal body,nuclear body,site of double-strand break,telomerase holoenzyme complex	;;RNA binding,protein binding,ubiquitin protein ligase binding,histone binding,identical protein binding,macromolecular complex binding,chaperone binding,telomerase RNA binding	0%;0%;0%	0.726369	FALSE	FALSE	0	0	0	0.780971	0.0417472	0	NA	NA	0	0	0	NA
308	Control	19616	2917	4	0.125659	15943	GSTCD	1	D6R9W2;Q8NEC7	D6R9W2_HUMAN;GSTCD_HUMAN	D6R9W2;Q8NEC7	;biological_process	;cytoplasm,extracellular exosome	;molecular_function,protein binding	0%;0%	0.72635	TRUE	FALSE	0	0	0	0.781061	0.0417472	0	NA	NA	0	0	0	NA
309	Control	20029	2954	5	0.111945	16293	;WRAP53;WRAP53	1	B4E068;E9PMG4;Q9BUR4	B4E068_HUMAN;E9PMG4_HUMAN;TCAB1_HUMAN	B4E068;E9PMG4;Q9BUR4	;;DNA repair,telomere maintenance via telomerase,Cajal body organization,telomere formation via telomerase,RNA folding,positive regulation of DNA repair,positive regulation of telomerase activity,scaRNA localization to Cajal body,telomerase RNA localization to Cajal body,positive regulation of establishment of protein localization to telomere,protein localization to Cajal body,positive regulation…	;;chromosome, telomeric region,nucleoplasm,cytosol,Cajal body,nuclear body,site of double-strand break,telomerase holoenzyme complex	;;RNA binding,protein binding,ubiquitin protein ligase binding,histone binding,identical protein binding,macromolecular complex binding,chaperone binding,telomerase RNA binding	0%;0%;0%	0.726369	FALSE	FALSE	0	0	0	0.780971	0.0417472	0	NA	NA	0	0	0	NA
310	Control	20029	2954	5	0.115902	16293	GSTCD	1	D6R9W2;Q8NEC7	D6R9W2_HUMAN;GSTCD_HUMAN	D6R9W2;Q8NEC7	;biological_process	;cytoplasm,extracellular exosome	;molecular_function,protein binding	0%;0%	0.72635	TRUE	FALSE	0	0	0	0.781061	0.0417472	0	NA	NA	0	0	0	NA
311	Treated	18001	2837	1	0.0736083	14676	;WRAP53;WRAP53	1	B4E068;E9PMG4;Q9BUR4	B4E068_HUMAN;E9PMG4_HUMAN;TCAB1_HUMAN	B4E068;E9PMG4;Q9BUR4	;;DNA repair,telomere maintenance via telomerase,Cajal body organization,telomere formation via telomerase,RNA folding,positive regulation of DNA repair,positive regulation of telomerase activity,scaRNA localization to Cajal body,telomerase RNA localization to Cajal body,positive regulation of establishment of protein localization to telomere,protein localization to Cajal body,positive regulation…	;;chromosome, telomeric region,nucleoplasm,cytosol,Cajal body,nuclear body,site of double-strand break,telomerase holoenzyme complex	;;RNA binding,protein binding,ubiquitin protein ligase binding,histone binding,identical protein binding,macromolecular complex binding,chaperone binding,telomerase RNA binding	0%;0%;0%	0.726369	FALSE	FALSE	0	0	0	0.780971	0.0417472	0	NA	NA	0	0	0	NA
312	Treated	18001	2837	1	0.13407	14676	GSTCD	1	D6R9W2;Q8NEC7	D6R9W2_HUMAN;GSTCD_HUMAN	D6R9W2;Q8NEC7	;biological_process	;cytoplasm,extracellular exosome	;molecular_function,protein binding	0%;0%	0.72635	TRUE	FALSE	0	0	0	0.781061	0.0417472	0	NA	NA	0	0	0	NA
313	Treated	14539	2425	2	0.240873	12039	;WRAP53;WRAP53	1	B4E068;E9PMG4;Q9BUR4	B4E068_HUMAN;E9PMG4_HUMAN;TCAB1_HUMAN	B4E068;E9PMG4;Q9BUR4	;;DNA repair,telomere maintenance via telomerase,Cajal body organization,telomere formation via telomerase,RNA folding,positive regulation of DNA repair,positive regulation of telomerase activity,scaRNA localization to Cajal body,telomerase RNA localization to Cajal body,positive regulation of establishment of protein localization to telomere,protein localization to Cajal body,positive regulation…	;;chromosome, telomeric region,nucleoplasm,cytosol,Cajal body,nuclear body,site of double-strand break,telomerase holoenzyme complex	;;RNA binding,protein binding,ubiquitin protein ligase binding,histone binding,identical protein binding,macromolecular complex binding,chaperone binding,telomerase RNA binding	0%;0%;0%	0.726369	FALSE	FALSE	0	0	0	0.780971	0.0417472	0	NA	NA	0	0	0	NA
314	Treated	14539	2425	2	0.215352	12039	GSTCD	1	D6R9W2;Q8NEC7	D6R9W2_HUMAN;GSTCD_HUMAN	D6R9W2;Q8NEC7	;biological_process	;cytoplasm,extracellular exosome	;molecular_function,protein binding	0%;0%	0.72635	TRUE	FALSE	0	0	0	0.781061	0.0417472	0	NA	NA	0	0	0	NA
315	Treated	18771	2825	3	0.148428	15276	;WRAP53;WRAP53	1	B4E068;E9PMG4;Q9BUR4	B4E068_HUMAN;E9PMG4_HUMAN;TCAB1_HUMAN	B4E068;E9PMG4;Q9BUR4	;;DNA repair,telomere maintenance via telomerase,Cajal body organization,telomere formation via telomerase,RNA folding,positive regulation of DNA repair,positive regulation of telomerase activity,scaRNA localization to Cajal body,telomerase RNA localization to Cajal body,positive regulation of establishment of protein localization to telomere,protein localization to Cajal body,positive regulation…	;;chromosome, telomeric region,nucleoplasm,cytosol,Cajal body,nuclear body,site of double-strand break,telomerase holoenzyme complex	;;RNA binding,protein binding,ubiquitin protein ligase binding,histone binding,identical protein binding,macromolecular complex binding,chaperone binding,telomerase RNA binding	0%;0%;0%	0.726369	FALSE	FALSE	0	0	0	0.780971	0.0417472	0	NA	NA	0	0	0	NA
316	Treated	18771	2825	3	0.169068	15276	GSTCD	1	D6R9W2;Q8NEC7	D6R9W2_HUMAN;GSTCD_HUMAN	D6R9W2;Q8NEC7	;biological_process	;cytoplasm,extracellular exosome	;molecular_function,protein binding	0%;0%	0.72635	TRUE	FALSE	0	0	0	0.781061	0.0417472	0	NA	NA	0	0	0	NA
317	Treated	18549	2866	4	0.154461	15193	;WRAP53;WRAP53	1	B4E068;E9PMG4;Q9BUR4	B4E068_HUMAN;E9PMG4_HUMAN;TCAB1_HUMAN	B4E068;E9PMG4;Q9BUR4	;;DNA repair,telomere maintenance via telomerase,Cajal body organization,telomere formation via telomerase,RNA folding,positive regulation of DNA repair,positive regulation of telomerase activity,scaRNA localization to Cajal body,telomerase RNA localization to Cajal body,positive regulation of establishment of protein localization to telomere,protein localization to Cajal body,positive regulation…	;;chromosome, telomeric region,nucleoplasm,cytosol,Cajal body,nuclear body,site of double-strand break,telomerase holoenzyme complex	;;RNA binding,protein binding,ubiquitin protein ligase binding,histone binding,identical protein binding,macromolecular complex binding,chaperone binding,telomerase RNA binding	0%;0%;0%	0.726369	FALSE	FALSE	0	0	0	0.780971	0.0417472	0	NA	NA	0	0	0	NA
318	Treated	18549	2866	4	0.141882	15193	GSTCD	1	D6R9W2;Q8NEC7	D6R9W2_HUMAN;GSTCD_HUMAN	D6R9W2;Q8NEC7	;biological_process	;cytoplasm,extracellular exosome	;molecular_function,protein binding	0%;0%	0.72635	TRUE	FALSE	0	0	0	0.781061	0.0417472	0	NA	NA	0	0	0	NA
319	Treated	14608	2582	5	0.224282	12829	;WRAP53;WRAP53	1	B4E068;E9PMG4;Q9BUR4	B4E068_HUMAN;E9PMG4_HUMAN;TCAB1_HUMAN	B4E068;E9PMG4;Q9BUR4	;;DNA repair,telomere maintenance via telomerase,Cajal body organization,telomere formation via telomerase,RNA folding,positive regulation of DNA repair,positive regulation of telomerase activity,scaRNA localization to Cajal body,telomerase RNA localization to Cajal body,positive regulation of establishment of protein localization to telomere,protein localization to Cajal body,positive regulation…	;;chromosome, telomeric region,nucleoplasm,cytosol,Cajal body,nuclear body,site of double-strand break,telomerase holoenzyme complex	;;RNA binding,protein binding,ubiquitin protein ligase binding,histone binding,identical protein binding,macromolecular complex binding,chaperone binding,telomerase RNA binding	0%;0%;0%	0.726369	FALSE	FALSE	0	0	0	0.780971	0.0417472	0	NA	NA	0	0	0	NA
320	Treated	14608	2582	5	0.214405	12829	GSTCD	1	D6R9W2;Q8NEC7	D6R9W2_HUMAN;GSTCD_HUMAN	D6R9W2;Q8NEC7	;biological_process	;cytoplasm,extracellular exosome	;molecular_function,protein binding	0%;0%	0.72635	TRUE	FALSE	0	0	0	0.781061	0.0417472	0	NA	NA	0	0	0	NA
321	Control	21185	2977	1	0.0947099	17141	SLC25A11	1	I3L1P8;Q02978;Q6IBH0	I3L1P8_HUMAN;M2OM_HUMAN;Q6IBH0_HUMAN	I3L1P8;Q02978;Q6IBH0	;gluconeogenesis,alpha-ketoglutarate transport,oxaloacetate(2-) transmembrane transport,sulfate transmembrane transport,malate transmembrane transport,succinate transmembrane transport,sulfate transport,thiosulfate transport,phosphate ion transmembrane transport,oxaloacetate transport;	;nucleus,mitochondrion,mitochondrial inner membrane,integral component of plasma membrane;	;RNA binding,protein binding,oxoglutarate:malate antiporter activity,malate transmembrane transporter activity,oxaloacetate transmembrane transporter activity,antiporter activity,sulfate transmembrane transporter activity,succinate transmembrane transporter activity,thiosulfate transmembrane transporter activity;	0%;0%;0%	0.727276	FALSE	FALSE	0	0	0	0.77657	0.041533	0	NA	NA	0	0	0	NA
322	Control	18946	2876	2	0.0650344	15622	SLC25A11	1	I3L1P8;Q02978;Q6IBH0	I3L1P8_HUMAN;M2OM_HUMAN;Q6IBH0_HUMAN	I3L1P8;Q02978;Q6IBH0	;gluconeogenesis,alpha-ketoglutarate transport,oxaloacetate(2-) transmembrane transport,sulfate transmembrane transport,malate transmembrane transport,succinate transmembrane transport,sulfate transport,thiosulfate transport,phosphate ion transmembrane transport,oxaloacetate transport;	;nucleus,mitochondrion,mitochondrial inner membrane,integral component of plasma membrane;	;RNA binding,protein binding,oxoglutarate:malate antiporter activity,malate transmembrane transporter activity,oxaloacetate transmembrane transporter activity,antiporter activity,sulfate transmembrane transporter activity,succinate transmembrane transporter activity,thiosulfate transmembrane transporter activity;	0%;0%;0%	0.727276	FALSE	FALSE	0	0	0	0.77657	0.041533	0	NA	NA	0	0	0	NA
323	Control	17941	2810	3	0.162381	14527	SLC25A11	1	I3L1P8;Q02978;Q6IBH0	I3L1P8_HUMAN;M2OM_HUMAN;Q6IBH0_HUMAN	I3L1P8;Q02978;Q6IBH0	;gluconeogenesis,alpha-ketoglutarate transport,oxaloacetate(2-) transmembrane transport,sulfate transmembrane transport,malate transmembrane transport,succinate transmembrane transport,sulfate transport,thiosulfate transport,phosphate ion transmembrane transport,oxaloacetate transport;	;nucleus,mitochondrion,mitochondrial inner membrane,integral component of plasma membrane;	;RNA binding,protein binding,oxoglutarate:malate antiporter activity,malate transmembrane transporter activity,oxaloacetate transmembrane transporter activity,antiporter activity,sulfate transmembrane transporter activity,succinate transmembrane transporter activity,thiosulfate transmembrane transporter activity;	0%;0%;0%	0.727276	FALSE	FALSE	0	0	0	0.77657	0.041533	0	NA	NA	0	0	0	NA
324	Control	19616	2917	4	0.11525	15943	SLC25A11	1	I3L1P8;Q02978;Q6IBH0	I3L1P8_HUMAN;M2OM_HUMAN;Q6IBH0_HUMAN	I3L1P8;Q02978;Q6IBH0	;gluconeogenesis,alpha-ketoglutarate transport,oxaloacetate(2-) transmembrane transport,sulfate transmembrane transport,malate transmembrane transport,succinate transmembrane transport,sulfate transport,thiosulfate transport,phosphate ion transmembrane transport,oxaloacetate transport;	;nucleus,mitochondrion,mitochondrial inner membrane,integral component of plasma membrane;	;RNA binding,protein binding,oxoglutarate:malate antiporter activity,malate transmembrane transporter activity,oxaloacetate transmembrane transporter activity,antiporter activity,sulfate transmembrane transporter activity,succinate transmembrane transporter activity,thiosulfate transmembrane transporter activity;	0%;0%;0%	0.727276	FALSE	FALSE	0	0	0	0.77657	0.041533	0	NA	NA	0	0	0	NA
325	Control	20029	2954	5	0.0723559	16293	SLC25A11	1	I3L1P8;Q02978;Q6IBH0	I3L1P8_HUMAN;M2OM_HUMAN;Q6IBH0_HUMAN	I3L1P8;Q02978;Q6IBH0	;gluconeogenesis,alpha-ketoglutarate transport,oxaloacetate(2-) transmembrane transport,sulfate transmembrane transport,malate transmembrane transport,succinate transmembrane transport,sulfate transport,thiosulfate transport,phosphate ion transmembrane transport,oxaloacetate transport;	;nucleus,mitochondrion,mitochondrial inner membrane,integral component of plasma membrane;	;RNA binding,protein binding,oxoglutarate:malate antiporter activity,malate transmembrane transporter activity,oxaloacetate transmembrane transporter activity,antiporter activity,sulfate transmembrane transporter activity,succinate transmembrane transporter activity,thiosulfate transmembrane transporter activity;	0%;0%;0%	0.727276	FALSE	FALSE	0	0	0	0.77657	0.041533	0	NA	NA	0	0	0	NA
326	Treated	18001	2837	1	0.157432	14676	SLC25A11	1	I3L1P8;Q02978;Q6IBH0	I3L1P8_HUMAN;M2OM_HUMAN;Q6IBH0_HUMAN	I3L1P8;Q02978;Q6IBH0	;gluconeogenesis,alpha-ketoglutarate transport,oxaloacetate(2-) transmembrane transport,sulfate transmembrane transport,malate transmembrane transport,succinate transmembrane transport,sulfate transport,thiosulfate transport,phosphate ion transmembrane transport,oxaloacetate transport;	;nucleus,mitochondrion,mitochondrial inner membrane,integral component of plasma membrane;	;RNA binding,protein binding,oxoglutarate:malate antiporter activity,malate transmembrane transporter activity,oxaloacetate transmembrane transporter activity,antiporter activity,sulfate transmembrane transporter activity,succinate transmembrane transporter activity,thiosulfate transmembrane transporter activity;	0%;0%;0%	0.727276	FALSE	FALSE	0	0	0	0.77657	0.041533	0	NA	NA	0	0	0	NA
327	Treated	14539	2425	2	0.263134	12039	SLC25A11	1	I3L1P8;Q02978;Q6IBH0	I3L1P8_HUMAN;M2OM_HUMAN;Q6IBH0_HUMAN	I3L1P8;Q02978;Q6IBH0	;gluconeogenesis,alpha-ketoglutarate transport,oxaloacetate(2-) transmembrane transport,sulfate transmembrane transport,malate transmembrane transport,succinate transmembrane transport,sulfate transport,thiosulfate transport,phosphate ion transmembrane transport,oxaloacetate transport;	;nucleus,mitochondrion,mitochondrial inner membrane,integral component of plasma membrane;	;RNA binding,protein binding,oxoglutarate:malate antiporter activity,malate transmembrane transporter activity,oxaloacetate transmembrane transporter activity,antiporter activity,sulfate transmembrane transporter activity,succinate transmembrane transporter activity,thiosulfate transmembrane transporter activity;	0%;0%;0%	0.727276	FALSE	FALSE	0	0	0	0.77657	0.041533	0	NA	NA	0	0	0	NA
328	Treated	18771	2825	3	0.150375	15276	SLC25A11	1	I3L1P8;Q02978;Q6IBH0	I3L1P8_HUMAN;M2OM_HUMAN;Q6IBH0_HUMAN	I3L1P8;Q02978;Q6IBH0	;gluconeogenesis,alpha-ketoglutarate transport,oxaloacetate(2-) transmembrane transport,sulfate transmembrane transport,malate transmembrane transport,succinate transmembrane transport,sulfate transport,thiosulfate transport,phosphate ion transmembrane transport,oxaloacetate transport;	;nucleus,mitochondrion,mitochondrial inner membrane,integral component of plasma membrane;	;RNA binding,protein binding,oxoglutarate:malate antiporter activity,malate transmembrane transporter activity,oxaloacetate transmembrane transporter activity,antiporter activity,sulfate transmembrane transporter activity,succinate transmembrane transporter activity,thiosulfate transmembrane transporter activity;	0%;0%;0%	0.727276	FALSE	FALSE	0	0	0	0.77657	0.041533	0	NA	NA	0	0	0	NA
329	Treated	18549	2866	4	0.134757	15193	SLC25A11	1	I3L1P8;Q02978;Q6IBH0	I3L1P8_HUMAN;M2OM_HUMAN;Q6IBH0_HUMAN	I3L1P8;Q02978;Q6IBH0	;gluconeogenesis,alpha-ketoglutarate transport,oxaloacetate(2-) transmembrane transport,sulfate transmembrane transport,malate transmembrane transport,succinate transmembrane transport,sulfate transport,thiosulfate transport,phosphate ion transmembrane transport,oxaloacetate transport;	;nucleus,mitochondrion,mitochondrial inner membrane,integral component of plasma membrane;	;RNA binding,protein binding,oxoglutarate:malate antiporter activity,malate transmembrane transporter activity,oxaloacetate transmembrane transporter activity,antiporter activity,sulfate transmembrane transporter activity,succinate transmembrane transporter activity,thiosulfate transmembrane transporter activity;	0%;0%;0%	0.727276	FALSE	FALSE	0	0	0	0.77657	0.041533	0	NA	NA	0	0	0	NA
330	Treated	14608	2582	5	0.118199	12829	SLC25A11	1	I3L1P8;Q02978;Q6IBH0	I3L1P8_HUMAN;M2OM_HUMAN;Q6IBH0_HUMAN	I3L1P8;Q02978;Q6IBH0	;gluconeogenesis,alpha-ketoglutarate transport,oxaloacetate(2-) transmembrane transport,sulfate transmembrane transport,malate transmembrane transport,succinate transmembrane transport,sulfate transport,thiosulfate transport,phosphate ion transmembrane transport,oxaloacetate transport;	;nucleus,mitochondrion,mitochondrial inner membrane,integral component of plasma membrane;	;RNA binding,protein binding,oxoglutarate:malate antiporter activity,malate transmembrane transporter activity,oxaloacetate transmembrane transporter activity,antiporter activity,sulfate transmembrane transporter activity,succinate transmembrane transporter activity,thiosulfate transmembrane transporter activity;	0%;0%;0%	0.727276	FALSE	FALSE	0	0	0	0.77657	0.041533	0	NA	NA	0	0	0	NA
331	Control	21185	2977	1	0.0471604	17141	EIF4ENIF1	1	A0A024R1K0;B1AKL4;B1AKL5;Q6PJR2;Q9NRA8	A0A024R1K0_HUMAN;B1AKL4_HUMAN;B1AKL5_HUMAN;Q6PJR2_HUMAN;4ET_HUMAN	A0A024R1K0;B1AKL4;B1AKL5;Q6PJR2;Q9NRA8	;;;;protein import into nucleus,negative regulation of translation,stem cell population maintenance,gene silencing by RNA,cytoplasmic mRNA processing body assembly,negative regulation of neuron differentiation,mRNA stabilization,nuclear export,positive regulation of nuclear-transcribed mRNA poly(A) tail shortening,Requires Ontology	;;;;cytoplasmic mRNA processing body,nucleus,cytoplasm,cytosol,membrane,PML body,nuclear speck,intracellular membrane-bounded organelle	;;;;RNA binding,nuclear export signal receptor activity,protein binding,kinase binding,mRNA binding	0%;0%;0%;0%;0%	0.72765	TRUE	FALSE	0	0	0	0.774738	0.0414479	0	NA	NA	0	0	0	NA
332	Control	18946	2876	2	0.114835	15622	EIF4ENIF1	1	A0A024R1K0;B1AKL4;B1AKL5;Q6PJR2;Q9NRA8	A0A024R1K0_HUMAN;B1AKL4_HUMAN;B1AKL5_HUMAN;Q6PJR2_HUMAN;4ET_HUMAN	A0A024R1K0;B1AKL4;B1AKL5;Q6PJR2;Q9NRA8	;;;;protein import into nucleus,negative regulation of translation,stem cell population maintenance,gene silencing by RNA,cytoplasmic mRNA processing body assembly,negative regulation of neuron differentiation,mRNA stabilization,nuclear export,positive regulation of nuclear-transcribed mRNA poly(A) tail shortening,Requires Ontology	;;;;cytoplasmic mRNA processing body,nucleus,cytoplasm,cytosol,membrane,PML body,nuclear speck,intracellular membrane-bounded organelle	;;;;RNA binding,nuclear export signal receptor activity,protein binding,kinase binding,mRNA binding	0%;0%;0%;0%;0%	0.72765	TRUE	FALSE	0	0	0	0.774738	0.0414479	0	NA	NA	0	0	0	NA
333	Control	17941	2810	3	0.167666	14527	EIF4ENIF1	1	A0A024R1K0;B1AKL4;B1AKL5;Q6PJR2;Q9NRA8	A0A024R1K0_HUMAN;B1AKL4_HUMAN;B1AKL5_HUMAN;Q6PJR2_HUMAN;4ET_HUMAN	A0A024R1K0;B1AKL4;B1AKL5;Q6PJR2;Q9NRA8	;;;;protein import into nucleus,negative regulation of translation,stem cell population maintenance,gene silencing by RNA,cytoplasmic mRNA processing body assembly,negative regulation of neuron differentiation,mRNA stabilization,nuclear export,positive regulation of nuclear-transcribed mRNA poly(A) tail shortening,Requires Ontology	;;;;cytoplasmic mRNA processing body,nucleus,cytoplasm,cytosol,membrane,PML body,nuclear speck,intracellular membrane-bounded organelle	;;;;RNA binding,nuclear export signal receptor activity,protein binding,kinase binding,mRNA binding	0%;0%;0%;0%;0%	0.72765	TRUE	FALSE	0	0	0	0.774738	0.0414479	0	NA	NA	0	0	0	NA
334	Control	19616	2917	4	0.105991	15943	EIF4ENIF1	1	A0A024R1K0;B1AKL4;B1AKL5;Q6PJR2;Q9NRA8	A0A024R1K0_HUMAN;B1AKL4_HUMAN;B1AKL5_HUMAN;Q6PJR2_HUMAN;4ET_HUMAN	A0A024R1K0;B1AKL4;B1AKL5;Q6PJR2;Q9NRA8	;;;;protein import into nucleus,negative regulation of translation,stem cell population maintenance,gene silencing by RNA,cytoplasmic mRNA processing body assembly,negative regulation of neuron differentiation,mRNA stabilization,nuclear export,positive regulation of nuclear-transcribed mRNA poly(A) tail shortening,Requires Ontology	;;;;cytoplasmic mRNA processing body,nucleus,cytoplasm,cytosol,membrane,PML body,nuclear speck,intracellular membrane-bounded organelle	;;;;RNA binding,nuclear export signal receptor activity,protein binding,kinase binding,mRNA binding	0%;0%;0%;0%;0%	0.72765	TRUE	FALSE	0	0	0	0.774738	0.0414479	0	NA	NA	0	0	0	NA
335	Control	20029	2954	5	0.0814542	16293	EIF4ENIF1	1	A0A024R1K0;B1AKL4;B1AKL5;Q6PJR2;Q9NRA8	A0A024R1K0_HUMAN;B1AKL4_HUMAN;B1AKL5_HUMAN;Q6PJR2_HUMAN;4ET_HUMAN	A0A024R1K0;B1AKL4;B1AKL5;Q6PJR2;Q9NRA8	;;;;protein import into nucleus,negative regulation of translation,stem cell population maintenance,gene silencing by RNA,cytoplasmic mRNA processing body assembly,negative regulation of neuron differentiation,mRNA stabilization,nuclear export,positive regulation of nuclear-transcribed mRNA poly(A) tail shortening,Requires Ontology	;;;;cytoplasmic mRNA processing body,nucleus,cytoplasm,cytosol,membrane,PML body,nuclear speck,intracellular membrane-bounded organelle	;;;;RNA binding,nuclear export signal receptor activity,protein binding,kinase binding,mRNA binding	0%;0%;0%;0%;0%	0.72765	TRUE	FALSE	0	0	0	0.774738	0.0414479	0	NA	NA	0	0	0	NA
336	Treated	18001	2837	1	0.143923	14676	EIF4ENIF1	1	A0A024R1K0;B1AKL4;B1AKL5;Q6PJR2;Q9NRA8	A0A024R1K0_HUMAN;B1AKL4_HUMAN;B1AKL5_HUMAN;Q6PJR2_HUMAN;4ET_HUMAN	A0A024R1K0;B1AKL4;B1AKL5;Q6PJR2;Q9NRA8	;;;;protein import into nucleus,negative regulation of translation,stem cell population maintenance,gene silencing by RNA,cytoplasmic mRNA processing body assembly,negative regulation of neuron differentiation,mRNA stabilization,nuclear export,positive regulation of nuclear-transcribed mRNA poly(A) tail shortening,Requires Ontology	;;;;cytoplasmic mRNA processing body,nucleus,cytoplasm,cytosol,membrane,PML body,nuclear speck,intracellular membrane-bounded organelle	;;;;RNA binding,nuclear export signal receptor activity,protein binding,kinase binding,mRNA binding	0%;0%;0%;0%;0%	0.72765	TRUE	FALSE	0	0	0	0.774738	0.0414479	0	NA	NA	0	0	0	NA
337	Treated	14539	2425	2	0.235581	12039	EIF4ENIF1	1	A0A024R1K0;B1AKL4;B1AKL5;Q6PJR2;Q9NRA8	A0A024R1K0_HUMAN;B1AKL4_HUMAN;B1AKL5_HUMAN;Q6PJR2_HUMAN;4ET_HUMAN	A0A024R1K0;B1AKL4;B1AKL5;Q6PJR2;Q9NRA8	;;;;protein import into nucleus,negative regulation of translation,stem cell population maintenance,gene silencing by RNA,cytoplasmic mRNA processing body assembly,negative regulation of neuron differentiation,mRNA stabilization,nuclear export,positive regulation of nuclear-transcribed mRNA poly(A) tail shortening,Requires Ontology	;;;;cytoplasmic mRNA processing body,nucleus,cytoplasm,cytosol,membrane,PML body,nuclear speck,intracellular membrane-bounded organelle	;;;;RNA binding,nuclear export signal receptor activity,protein binding,kinase binding,mRNA binding	0%;0%;0%;0%;0%	0.72765	TRUE	FALSE	0	0	0	0.774738	0.0414479	0	NA	NA	0	0	0	NA
338	Treated	18771	2825	3	0.116188	15276	EIF4ENIF1	1	A0A024R1K0;B1AKL4;B1AKL5;Q6PJR2;Q9NRA8	A0A024R1K0_HUMAN;B1AKL4_HUMAN;B1AKL5_HUMAN;Q6PJR2_HUMAN;4ET_HUMAN	A0A024R1K0;B1AKL4;B1AKL5;Q6PJR2;Q9NRA8	;;;;protein import into nucleus,negative regulation of translation,stem cell population maintenance,gene silencing by RNA,cytoplasmic mRNA processing body assembly,negative regulation of neuron differentiation,mRNA stabilization,nuclear export,positive regulation of nuclear-transcribed mRNA poly(A) tail shortening,Requires Ontology	;;;;cytoplasmic mRNA processing body,nucleus,cytoplasm,cytosol,membrane,PML body,nuclear speck,intracellular membrane-bounded organelle	;;;;RNA binding,nuclear export signal receptor activity,protein binding,kinase binding,mRNA binding	0%;0%;0%;0%;0%	0.72765	TRUE	FALSE	0	0	0	0.774738	0.0414479	0	NA	NA	0	0	0	NA
339	Treated	18549	2866	4	0.123958	15193	EIF4ENIF1	1	A0A024R1K0;B1AKL4;B1AKL5;Q6PJR2;Q9NRA8	A0A024R1K0_HUMAN;B1AKL4_HUMAN;B1AKL5_HUMAN;Q6PJR2_HUMAN;4ET_HUMAN	A0A024R1K0;B1AKL4;B1AKL5;Q6PJR2;Q9NRA8	;;;;protein import into nucleus,negative regulation of translation,stem cell population maintenance,gene silencing by RNA,cytoplasmic mRNA processing body assembly,negative regulation of neuron differentiation,mRNA stabilization,nuclear export,positive regulation of nuclear-transcribed mRNA poly(A) tail shortening,Requires Ontology	;;;;cytoplasmic mRNA processing body,nucleus,cytoplasm,cytosol,membrane,PML body,nuclear speck,intracellular membrane-bounded organelle	;;;;RNA binding,nuclear export signal receptor activity,protein binding,kinase binding,mRNA binding	0%;0%;0%;0%;0%	0.72765	TRUE	FALSE	0	0	0	0.774738	0.0414479	0	NA	NA	0	0	0	NA
340	Treated	14608	2582	5	0.184744	12829	EIF4ENIF1	1	A0A024R1K0;B1AKL4;B1AKL5;Q6PJR2;Q9NRA8	A0A024R1K0_HUMAN;B1AKL4_HUMAN;B1AKL5_HUMAN;Q6PJR2_HUMAN;4ET_HUMAN	A0A024R1K0;B1AKL4;B1AKL5;Q6PJR2;Q9NRA8	;;;;protein import into nucleus,negative regulation of translation,stem cell population maintenance,gene silencing by RNA,cytoplasmic mRNA processing body assembly,negative regulation of neuron differentiation,mRNA stabilization,nuclear export,positive regulation of nuclear-transcribed mRNA poly(A) tail shortening,Requires Ontology	;;;;cytoplasmic mRNA processing body,nucleus,cytoplasm,cytosol,membrane,PML body,nuclear speck,intracellular membrane-bounded organelle	;;;;RNA binding,nuclear export signal receptor activity,protein binding,kinase binding,mRNA binding	0%;0%;0%;0%;0%	0.72765	TRUE	FALSE	0	0	0	0.774738	0.0414479	0	NA	NA	0	0	0	NA
341	Control	21185	2977	1	0.0858135	17141	hCG_2004980;IDH3G;IDH3G;IDH3G;IDH3G;;IDH3G	1	D3DWV9;E7EQB8;E9PF84;G5E9Q7;H7C1W2;O15384;P51553	D3DWV9_HUMAN;E7EQB8_HUMAN;E9PF84_HUMAN;G5E9Q7_HUMAN;H7C1W2_HUMAN;O15384_HUMAN;IDH3G_HUMAN	D3DWV9;E7EQB8;E9PF84;G5E9Q7;H7C1W2;O15384;P51553	;;;;;;carbohydrate metabolic process,tricarboxylic acid cycle,isocitrate metabolic process	;;;;;;nucleolus,mitochondrion,mitochondrial matrix	;;;;;;magnesium ion binding,isocitrate dehydrogenase (NAD+) activity,protein binding,ATP binding,NAD binding	0%;0%;0%;0%;0%;0%;0%	0.729695	FALSE	FALSE	0	0	0	0.76454	0.040915	0	NA	NA	0	0	0	NA
342	Control	18946	2876	2	0.0878595	15622	hCG_2004980;IDH3G;IDH3G;IDH3G;IDH3G;;IDH3G	1	D3DWV9;E7EQB8;E9PF84;G5E9Q7;H7C1W2;O15384;P51553	D3DWV9_HUMAN;E7EQB8_HUMAN;E9PF84_HUMAN;G5E9Q7_HUMAN;H7C1W2_HUMAN;O15384_HUMAN;IDH3G_HUMAN	D3DWV9;E7EQB8;E9PF84;G5E9Q7;H7C1W2;O15384;P51553	;;;;;;carbohydrate metabolic process,tricarboxylic acid cycle,isocitrate metabolic process	;;;;;;nucleolus,mitochondrion,mitochondrial matrix	;;;;;;magnesium ion binding,isocitrate dehydrogenase (NAD+) activity,protein binding,ATP binding,NAD binding	0%;0%;0%;0%;0%;0%;0%	0.729695	FALSE	FALSE	0	0	0	0.76454	0.040915	0	NA	NA	0	0	0	NA
343	Control	17941	2810	3	0.160467	14527	hCG_2004980;IDH3G;IDH3G;IDH3G;IDH3G;;IDH3G	1	D3DWV9;E7EQB8;E9PF84;G5E9Q7;H7C1W2;O15384;P51553	D3DWV9_HUMAN;E7EQB8_HUMAN;E9PF84_HUMAN;G5E9Q7_HUMAN;H7C1W2_HUMAN;O15384_HUMAN;IDH3G_HUMAN	D3DWV9;E7EQB8;E9PF84;G5E9Q7;H7C1W2;O15384;P51553	;;;;;;carbohydrate metabolic process,tricarboxylic acid cycle,isocitrate metabolic process	;;;;;;nucleolus,mitochondrion,mitochondrial matrix	;;;;;;magnesium ion binding,isocitrate dehydrogenase (NAD+) activity,protein binding,ATP binding,NAD binding	0%;0%;0%;0%;0%;0%;0%	0.729695	FALSE	FALSE	0	0	0	0.76454	0.040915	0	NA	NA	0	0	0	NA
344	Control	19616	2917	4	0.117232	15943	hCG_2004980;IDH3G;IDH3G;IDH3G;IDH3G;;IDH3G	1	D3DWV9;E7EQB8;E9PF84;G5E9Q7;H7C1W2;O15384;P51553	D3DWV9_HUMAN;E7EQB8_HUMAN;E9PF84_HUMAN;G5E9Q7_HUMAN;H7C1W2_HUMAN;O15384_HUMAN;IDH3G_HUMAN	D3DWV9;E7EQB8;E9PF84;G5E9Q7;H7C1W2;O15384;P51553	;;;;;;carbohydrate metabolic process,tricarboxylic acid cycle,isocitrate metabolic process	;;;;;;nucleolus,mitochondrion,mitochondrial matrix	;;;;;;magnesium ion binding,isocitrate dehydrogenase (NAD+) activity,protein binding,ATP binding,NAD binding	0%;0%;0%;0%;0%;0%;0%	0.729695	FALSE	FALSE	0	0	0	0.76454	0.040915	0	NA	NA	0	0	0	NA
345	Control	20029	2954	5	0.102671	16293	hCG_2004980;IDH3G;IDH3G;IDH3G;IDH3G;;IDH3G	1	D3DWV9;E7EQB8;E9PF84;G5E9Q7;H7C1W2;O15384;P51553	D3DWV9_HUMAN;E7EQB8_HUMAN;E9PF84_HUMAN;G5E9Q7_HUMAN;H7C1W2_HUMAN;O15384_HUMAN;IDH3G_HUMAN	D3DWV9;E7EQB8;E9PF84;G5E9Q7;H7C1W2;O15384;P51553	;;;;;;carbohydrate metabolic process,tricarboxylic acid cycle,isocitrate metabolic process	;;;;;;nucleolus,mitochondrion,mitochondrial matrix	;;;;;;magnesium ion binding,isocitrate dehydrogenase (NAD+) activity,protein binding,ATP binding,NAD binding	0%;0%;0%;0%;0%;0%;0%	0.729695	FALSE	FALSE	0	0	0	0.76454	0.040915	0	NA	NA	0	0	0	NA
346	Treated	18001	2837	1	0.0701023	14676	hCG_2004980;IDH3G;IDH3G;IDH3G;IDH3G;;IDH3G	1	D3DWV9;E7EQB8;E9PF84;G5E9Q7;H7C1W2;O15384;P51553	D3DWV9_HUMAN;E7EQB8_HUMAN;E9PF84_HUMAN;G5E9Q7_HUMAN;H7C1W2_HUMAN;O15384_HUMAN;IDH3G_HUMAN	D3DWV9;E7EQB8;E9PF84;G5E9Q7;H7C1W2;O15384;P51553	;;;;;;carbohydrate metabolic process,tricarboxylic acid cycle,isocitrate metabolic process	;;;;;;nucleolus,mitochondrion,mitochondrial matrix	;;;;;;magnesium ion binding,isocitrate dehydrogenase (NAD+) activity,protein binding,ATP binding,NAD binding	0%;0%;0%;0%;0%;0%;0%	0.729695	FALSE	FALSE	0	0	0	0.76454	0.040915	0	NA	NA	0	0	0	NA
347	Treated	14539	2425	2	0.253249	12039	hCG_2004980;IDH3G;IDH3G;IDH3G;IDH3G;;IDH3G	1	D3DWV9;E7EQB8;E9PF84;G5E9Q7;H7C1W2;O15384;P51553	D3DWV9_HUMAN;E7EQB8_HUMAN;E9PF84_HUMAN;G5E9Q7_HUMAN;H7C1W2_HUMAN;O15384_HUMAN;IDH3G_HUMAN	D3DWV9;E7EQB8;E9PF84;G5E9Q7;H7C1W2;O15384;P51553	;;;;;;carbohydrate metabolic process,tricarboxylic acid cycle,isocitrate metabolic process	;;;;;;nucleolus,mitochondrion,mitochondrial matrix	;;;;;;magnesium ion binding,isocitrate dehydrogenase (NAD+) activity,protein binding,ATP binding,NAD binding	0%;0%;0%;0%;0%;0%;0%	0.729695	FALSE	FALSE	0	0	0	0.76454	0.040915	0	NA	NA	0	0	0	NA
348	Treated	18771	2825	3	0.0821515	15276	hCG_2004980;IDH3G;IDH3G;IDH3G;IDH3G;;IDH3G	1	D3DWV9;E7EQB8;E9PF84;G5E9Q7;H7C1W2;O15384;P51553	D3DWV9_HUMAN;E7EQB8_HUMAN;E9PF84_HUMAN;G5E9Q7_HUMAN;H7C1W2_HUMAN;O15384_HUMAN;IDH3G_HUMAN	D3DWV9;E7EQB8;E9PF84;G5E9Q7;H7C1W2;O15384;P51553	;;;;;;carbohydrate metabolic process,tricarboxylic acid cycle,isocitrate metabolic process	;;;;;;nucleolus,mitochondrion,mitochondrial matrix	;;;;;;magnesium ion binding,isocitrate dehydrogenase (NAD+) activity,protein binding,ATP binding,NAD binding	0%;0%;0%;0%;0%;0%;0%	0.729695	FALSE	FALSE	0	0	0	0.76454	0.040915	0	NA	NA	0	0	0	NA
349	Treated	18549	2866	4	0.131656	15193	hCG_2004980;IDH3G;IDH3G;IDH3G;IDH3G;;IDH3G	1	D3DWV9;E7EQB8;E9PF84;G5E9Q7;H7C1W2;O15384;P51553	D3DWV9_HUMAN;E7EQB8_HUMAN;E9PF84_HUMAN;G5E9Q7_HUMAN;H7C1W2_HUMAN;O15384_HUMAN;IDH3G_HUMAN	D3DWV9;E7EQB8;E9PF84;G5E9Q7;H7C1W2;O15384;P51553	;;;;;;carbohydrate metabolic process,tricarboxylic acid cycle,isocitrate metabolic process	;;;;;;nucleolus,mitochondrion,mitochondrial matrix	;;;;;;magnesium ion binding,isocitrate dehydrogenase (NAD+) activity,protein binding,ATP binding,NAD binding	0%;0%;0%;0%;0%;0%;0%	0.729695	FALSE	FALSE	0	0	0	0.76454	0.040915	0	NA	NA	0	0	0	NA
350	Treated	14608	2582	5	0.228106	12829	hCG_2004980;IDH3G;IDH3G;IDH3G;IDH3G;;IDH3G	1	D3DWV9;E7EQB8;E9PF84;G5E9Q7;H7C1W2;O15384;P51553	D3DWV9_HUMAN;E7EQB8_HUMAN;E9PF84_HUMAN;G5E9Q7_HUMAN;H7C1W2_HUMAN;O15384_HUMAN;IDH3G_HUMAN	D3DWV9;E7EQB8;E9PF84;G5E9Q7;H7C1W2;O15384;P51553	;;;;;;carbohydrate metabolic process,tricarboxylic acid cycle,isocitrate metabolic process	;;;;;;nucleolus,mitochondrion,mitochondrial matrix	;;;;;;magnesium ion binding,isocitrate dehydrogenase (NAD+) activity,protein binding,ATP binding,NAD binding	0%;0%;0%;0%;0%;0%;0%	0.729695	FALSE	FALSE	0	0	0	0.76454	0.040915	0	NA	NA	0	0	0	NA
351	Control	21185	2977	1	0.0863021	17141	;RPL36A;RPL36A-HNRNPH2;RPL36A;RPL36A;RPL36AL;RPL36A	1	B2R4V2;H0Y5B4;H7BZ11;J3KQN4;P83881;Q969Q0;R4GN19	B2R4V2_HUMAN;H0Y5B4_HUMAN;H7BZ11_HUMAN;J3KQN4_HUMAN;RL36A_HUMAN;RL36L_HUMAN;R4GN19_HUMAN	B2R4V2;H0Y5B4;H7BZ11;J3KQN4;P83881;Q969Q0;R4GN19	;;;;nuclear-transcribed mRNA catabolic process, nonsense-mediated decay,cytoplasmic translation,rRNA processing,translation,translational initiation,SRP-dependent cotranslational protein targeting to membrane,viral transcription;translation;	;;;;endoplasmic reticulum,cytosol,ribosome,plasma membrane,cytosolic large ribosomal subunit,cytosolic ribosome,polysomal ribosome;nucleus,endoplasmic reticulum,cytosol,plasma membrane,cytosolic large ribosomal subunit;	;;;;RNA binding,structural constituent of ribosome,protein binding;structural constituent of ribosome,protein binding;	0%;0%;0%;0%;0%;0%;0%	0.734221	FALSE	FALSE	0	0	0	0.740954	0.0396732	0	NA	NA	0	0	0	NA
352	Control	21185	2977	1	0.098645	17141	MRPL39	1	C9JG87;Q9NYK5	C9JG87_HUMAN;RM39_HUMAN	C9JG87;Q9NYK5	;mitochondrial translational elongation,mitochondrial translational termination	;mitochondrion,mitochondrial inner membrane,mitochondrial ribosome,mitochondrial large ribosomal subunit	;nucleotide binding,RNA binding	0%;0%	0.734193	FALSE	FALSE	0	0	0	0.741105	0.0396732	0	NA	NA	0	0	0	NA
353	Control	18946	2876	2	0.0814406	15622	;RPL36A;RPL36A-HNRNPH2;RPL36A;RPL36A;RPL36AL;RPL36A	1	B2R4V2;H0Y5B4;H7BZ11;J3KQN4;P83881;Q969Q0;R4GN19	B2R4V2_HUMAN;H0Y5B4_HUMAN;H7BZ11_HUMAN;J3KQN4_HUMAN;RL36A_HUMAN;RL36L_HUMAN;R4GN19_HUMAN	B2R4V2;H0Y5B4;H7BZ11;J3KQN4;P83881;Q969Q0;R4GN19	;;;;nuclear-transcribed mRNA catabolic process, nonsense-mediated decay,cytoplasmic translation,rRNA processing,translation,translational initiation,SRP-dependent cotranslational protein targeting to membrane,viral transcription;translation;	;;;;endoplasmic reticulum,cytosol,ribosome,plasma membrane,cytosolic large ribosomal subunit,cytosolic ribosome,polysomal ribosome;nucleus,endoplasmic reticulum,cytosol,plasma membrane,cytosolic large ribosomal subunit;	;;;;RNA binding,structural constituent of ribosome,protein binding;structural constituent of ribosome,protein binding;	0%;0%;0%;0%;0%;0%;0%	0.734221	FALSE	FALSE	0	0	0	0.740954	0.0396732	0	NA	NA	0	0	0	NA
354	Control	18946	2876	2	0.104097	15622	MRPL39	1	C9JG87;Q9NYK5	C9JG87_HUMAN;RM39_HUMAN	C9JG87;Q9NYK5	;mitochondrial translational elongation,mitochondrial translational termination	;mitochondrion,mitochondrial inner membrane,mitochondrial ribosome,mitochondrial large ribosomal subunit	;nucleotide binding,RNA binding	0%;0%	0.734193	FALSE	FALSE	0	0	0	0.741105	0.0396732	0	NA	NA	0	0	0	NA
355	Control	17941	2810	3	0.163324	14527	;RPL36A;RPL36A-HNRNPH2;RPL36A;RPL36A;RPL36AL;RPL36A	1	B2R4V2;H0Y5B4;H7BZ11;J3KQN4;P83881;Q969Q0;R4GN19	B2R4V2_HUMAN;H0Y5B4_HUMAN;H7BZ11_HUMAN;J3KQN4_HUMAN;RL36A_HUMAN;RL36L_HUMAN;R4GN19_HUMAN	B2R4V2;H0Y5B4;H7BZ11;J3KQN4;P83881;Q969Q0;R4GN19	;;;;nuclear-transcribed mRNA catabolic process, nonsense-mediated decay,cytoplasmic translation,rRNA processing,translation,translational initiation,SRP-dependent cotranslational protein targeting to membrane,viral transcription;translation;	;;;;endoplasmic reticulum,cytosol,ribosome,plasma membrane,cytosolic large ribosomal subunit,cytosolic ribosome,polysomal ribosome;nucleus,endoplasmic reticulum,cytosol,plasma membrane,cytosolic large ribosomal subunit;	;;;;RNA binding,structural constituent of ribosome,protein binding;structural constituent of ribosome,protein binding;	0%;0%;0%;0%;0%;0%;0%	0.734221	FALSE	FALSE	0	0	0	0.740954	0.0396732	0	NA	NA	0	0	0	NA
356	Control	17941	2810	3	0.161923	14527	MRPL39	1	C9JG87;Q9NYK5	C9JG87_HUMAN;RM39_HUMAN	C9JG87;Q9NYK5	;mitochondrial translational elongation,mitochondrial translational termination	;mitochondrion,mitochondrial inner membrane,mitochondrial ribosome,mitochondrial large ribosomal subunit	;nucleotide binding,RNA binding	0%;0%	0.734193	FALSE	FALSE	0	0	0	0.741105	0.0396732	0	NA	NA	0	0	0	NA
357	Control	19616	2917	4	0.119601	15943	;RPL36A;RPL36A-HNRNPH2;RPL36A;RPL36A;RPL36AL;RPL36A	1	B2R4V2;H0Y5B4;H7BZ11;J3KQN4;P83881;Q969Q0;R4GN19	B2R4V2_HUMAN;H0Y5B4_HUMAN;H7BZ11_HUMAN;J3KQN4_HUMAN;RL36A_HUMAN;RL36L_HUMAN;R4GN19_HUMAN	B2R4V2;H0Y5B4;H7BZ11;J3KQN4;P83881;Q969Q0;R4GN19	;;;;nuclear-transcribed mRNA catabolic process, nonsense-mediated decay,cytoplasmic translation,rRNA processing,translation,translational initiation,SRP-dependent cotranslational protein targeting to membrane,viral transcription;translation;	;;;;endoplasmic reticulum,cytosol,ribosome,plasma membrane,cytosolic large ribosomal subunit,cytosolic ribosome,polysomal ribosome;nucleus,endoplasmic reticulum,cytosol,plasma membrane,cytosolic large ribosomal subunit;	;;;;RNA binding,structural constituent of ribosome,protein binding;structural constituent of ribosome,protein binding;	0%;0%;0%;0%;0%;0%;0%	0.734221	FALSE	FALSE	0	0	0	0.740954	0.0396732	0	NA	NA	0	0	0	NA
358	Control	19616	2917	4	0.0538633	15943	MRPL39	1	C9JG87;Q9NYK5	C9JG87_HUMAN;RM39_HUMAN	C9JG87;Q9NYK5	;mitochondrial translational elongation,mitochondrial translational termination	;mitochondrion,mitochondrial inner membrane,mitochondrial ribosome,mitochondrial large ribosomal subunit	;nucleotide binding,RNA binding	0%;0%	0.734193	FALSE	FALSE	0	0	0	0.741105	0.0396732	0	NA	NA	0	0	0	NA
359	Control	20029	2954	5	0.0846222	16293	;RPL36A;RPL36A-HNRNPH2;RPL36A;RPL36A;RPL36AL;RPL36A	1	B2R4V2;H0Y5B4;H7BZ11;J3KQN4;P83881;Q969Q0;R4GN19	B2R4V2_HUMAN;H0Y5B4_HUMAN;H7BZ11_HUMAN;J3KQN4_HUMAN;RL36A_HUMAN;RL36L_HUMAN;R4GN19_HUMAN	B2R4V2;H0Y5B4;H7BZ11;J3KQN4;P83881;Q969Q0;R4GN19	;;;;nuclear-transcribed mRNA catabolic process, nonsense-mediated decay,cytoplasmic translation,rRNA processing,translation,translational initiation,SRP-dependent cotranslational protein targeting to membrane,viral transcription;translation;	;;;;endoplasmic reticulum,cytosol,ribosome,plasma membrane,cytosolic large ribosomal subunit,cytosolic ribosome,polysomal ribosome;nucleus,endoplasmic reticulum,cytosol,plasma membrane,cytosolic large ribosomal subunit;	;;;;RNA binding,structural constituent of ribosome,protein binding;structural constituent of ribosome,protein binding;	0%;0%;0%;0%;0%;0%;0%	0.734221	FALSE	FALSE	0	0	0	0.740954	0.0396732	0	NA	NA	0	0	0	NA
360	Control	20029	2954	5	0.11351	16293	MRPL39	1	C9JG87;Q9NYK5	C9JG87_HUMAN;RM39_HUMAN	C9JG87;Q9NYK5	;mitochondrial translational elongation,mitochondrial translational termination	;mitochondrion,mitochondrial inner membrane,mitochondrial ribosome,mitochondrial large ribosomal subunit	;nucleotide binding,RNA binding	0%;0%	0.734193	FALSE	FALSE	0	0	0	0.741105	0.0396732	0	NA	NA	0	0	0	NA
361	Treated	18001	2837	1	0.127886	14676	;RPL36A;RPL36A-HNRNPH2;RPL36A;RPL36A;RPL36AL;RPL36A	1	B2R4V2;H0Y5B4;H7BZ11;J3KQN4;P83881;Q969Q0;R4GN19	B2R4V2_HUMAN;H0Y5B4_HUMAN;H7BZ11_HUMAN;J3KQN4_HUMAN;RL36A_HUMAN;RL36L_HUMAN;R4GN19_HUMAN	B2R4V2;H0Y5B4;H7BZ11;J3KQN4;P83881;Q969Q0;R4GN19	;;;;nuclear-transcribed mRNA catabolic process, nonsense-mediated decay,cytoplasmic translation,rRNA processing,translation,translational initiation,SRP-dependent cotranslational protein targeting to membrane,viral transcription;translation;	;;;;endoplasmic reticulum,cytosol,ribosome,plasma membrane,cytosolic large ribosomal subunit,cytosolic ribosome,polysomal ribosome;nucleus,endoplasmic reticulum,cytosol,plasma membrane,cytosolic large ribosomal subunit;	;;;;RNA binding,structural constituent of ribosome,protein binding;structural constituent of ribosome,protein binding;	0%;0%;0%;0%;0%;0%;0%	0.734221	FALSE	FALSE	0	0	0	0.740954	0.0396732	0	NA	NA	0	0	0	NA
362	Treated	18001	2837	1	0.114431	14676	MRPL39	1	C9JG87;Q9NYK5	C9JG87_HUMAN;RM39_HUMAN	C9JG87;Q9NYK5	;mitochondrial translational elongation,mitochondrial translational termination	;mitochondrion,mitochondrial inner membrane,mitochondrial ribosome,mitochondrial large ribosomal subunit	;nucleotide binding,RNA binding	0%;0%	0.734193	FALSE	FALSE	0	0	0	0.741105	0.0396732	0	NA	NA	0	0	0	NA
363	Treated	14539	2425	2	0.129361	12039	;RPL36A;RPL36A-HNRNPH2;RPL36A;RPL36A;RPL36AL;RPL36A	1	B2R4V2;H0Y5B4;H7BZ11;J3KQN4;P83881;Q969Q0;R4GN19	B2R4V2_HUMAN;H0Y5B4_HUMAN;H7BZ11_HUMAN;J3KQN4_HUMAN;RL36A_HUMAN;RL36L_HUMAN;R4GN19_HUMAN	B2R4V2;H0Y5B4;H7BZ11;J3KQN4;P83881;Q969Q0;R4GN19	;;;;nuclear-transcribed mRNA catabolic process, nonsense-mediated decay,cytoplasmic translation,rRNA processing,translation,translational initiation,SRP-dependent cotranslational protein targeting to membrane,viral transcription;translation;	;;;;endoplasmic reticulum,cytosol,ribosome,plasma membrane,cytosolic large ribosomal subunit,cytosolic ribosome,polysomal ribosome;nucleus,endoplasmic reticulum,cytosol,plasma membrane,cytosolic large ribosomal subunit;	;;;;RNA binding,structural constituent of ribosome,protein binding;structural constituent of ribosome,protein binding;	0%;0%;0%;0%;0%;0%;0%	0.734221	FALSE	FALSE	0	0	0	0.740954	0.0396732	0	NA	NA	0	0	0	NA
364	Treated	14539	2425	2	0.282914	12039	MRPL39	1	C9JG87;Q9NYK5	C9JG87_HUMAN;RM39_HUMAN	C9JG87;Q9NYK5	;mitochondrial translational elongation,mitochondrial translational termination	;mitochondrion,mitochondrial inner membrane,mitochondrial ribosome,mitochondrial large ribosomal subunit	;nucleotide binding,RNA binding	0%;0%	0.734193	FALSE	FALSE	0	0	0	0.741105	0.0396732	0	NA	NA	0	0	0	NA
365	Treated	18771	2825	3	0.161438	15276	;RPL36A;RPL36A-HNRNPH2;RPL36A;RPL36A;RPL36AL;RPL36A	1	B2R4V2;H0Y5B4;H7BZ11;J3KQN4;P83881;Q969Q0;R4GN19	B2R4V2_HUMAN;H0Y5B4_HUMAN;H7BZ11_HUMAN;J3KQN4_HUMAN;RL36A_HUMAN;RL36L_HUMAN;R4GN19_HUMAN	B2R4V2;H0Y5B4;H7BZ11;J3KQN4;P83881;Q969Q0;R4GN19	;;;;nuclear-transcribed mRNA catabolic process, nonsense-mediated decay,cytoplasmic translation,rRNA processing,translation,translational initiation,SRP-dependent cotranslational protein targeting to membrane,viral transcription;translation;	;;;;endoplasmic reticulum,cytosol,ribosome,plasma membrane,cytosolic large ribosomal subunit,cytosolic ribosome,polysomal ribosome;nucleus,endoplasmic reticulum,cytosol,plasma membrane,cytosolic large ribosomal subunit;	;;;;RNA binding,structural constituent of ribosome,protein binding;structural constituent of ribosome,protein binding;	0%;0%;0%;0%;0%;0%;0%	0.734221	FALSE	FALSE	0	0	0	0.740954	0.0396732	0	NA	NA	0	0	0	NA
366	Treated	18771	2825	3	0.156411	15276	MRPL39	1	C9JG87;Q9NYK5	C9JG87_HUMAN;RM39_HUMAN	C9JG87;Q9NYK5	;mitochondrial translational elongation,mitochondrial translational termination	;mitochondrion,mitochondrial inner membrane,mitochondrial ribosome,mitochondrial large ribosomal subunit	;nucleotide binding,RNA binding	0%;0%	0.734193	FALSE	FALSE	0	0	0	0.741105	0.0396732	0	NA	NA	0	0	0	NA
367	Treated	18549	2866	4	0.133393	15193	;RPL36A;RPL36A-HNRNPH2;RPL36A;RPL36A;RPL36AL;RPL36A	1	B2R4V2;H0Y5B4;H7BZ11;J3KQN4;P83881;Q969Q0;R4GN19	B2R4V2_HUMAN;H0Y5B4_HUMAN;H7BZ11_HUMAN;J3KQN4_HUMAN;RL36A_HUMAN;RL36L_HUMAN;R4GN19_HUMAN	B2R4V2;H0Y5B4;H7BZ11;J3KQN4;P83881;Q969Q0;R4GN19	;;;;nuclear-transcribed mRNA catabolic process, nonsense-mediated decay,cytoplasmic translation,rRNA processing,translation,translational initiation,SRP-dependent cotranslational protein targeting to membrane,viral transcription;translation;	;;;;endoplasmic reticulum,cytosol,ribosome,plasma membrane,cytosolic large ribosomal subunit,cytosolic ribosome,polysomal ribosome;nucleus,endoplasmic reticulum,cytosol,plasma membrane,cytosolic large ribosomal subunit;	;;;;RNA binding,structural constituent of ribosome,protein binding;structural constituent of ribosome,protein binding;	0%;0%;0%;0%;0%;0%;0%	0.734221	FALSE	FALSE	0	0	0	0.740954	0.0396732	0	NA	NA	0	0	0	NA
368	Treated	18549	2866	4	0.141564	15193	MRPL39	1	C9JG87;Q9NYK5	C9JG87_HUMAN;RM39_HUMAN	C9JG87;Q9NYK5	;mitochondrial translational elongation,mitochondrial translational termination	;mitochondrion,mitochondrial inner membrane,mitochondrial ribosome,mitochondrial large ribosomal subunit	;nucleotide binding,RNA binding	0%;0%	0.734193	FALSE	FALSE	0	0	0	0.741105	0.0396732	0	NA	NA	0	0	0	NA
369	Treated	14608	2582	5	0.18654	12829	;RPL36A;RPL36A-HNRNPH2;RPL36A;RPL36A;RPL36AL;RPL36A	1	B2R4V2;H0Y5B4;H7BZ11;J3KQN4;P83881;Q969Q0;R4GN19	B2R4V2_HUMAN;H0Y5B4_HUMAN;H7BZ11_HUMAN;J3KQN4_HUMAN;RL36A_HUMAN;RL36L_HUMAN;R4GN19_HUMAN	B2R4V2;H0Y5B4;H7BZ11;J3KQN4;P83881;Q969Q0;R4GN19	;;;;nuclear-transcribed mRNA catabolic process, nonsense-mediated decay,cytoplasmic translation,rRNA processing,translation,translational initiation,SRP-dependent cotranslational protein targeting to membrane,viral transcription;translation;	;;;;endoplasmic reticulum,cytosol,ribosome,plasma membrane,cytosolic large ribosomal subunit,cytosolic ribosome,polysomal ribosome;nucleus,endoplasmic reticulum,cytosol,plasma membrane,cytosolic large ribosomal subunit;	;;;;RNA binding,structural constituent of ribosome,protein binding;structural constituent of ribosome,protein binding;	0%;0%;0%;0%;0%;0%;0%	0.734221	FALSE	FALSE	0	0	0	0.740954	0.0396732	0	NA	NA	0	0	0	NA
370	Treated	14608	2582	5	0.16514	12829	MRPL39	1	C9JG87;Q9NYK5	C9JG87_HUMAN;RM39_HUMAN	C9JG87;Q9NYK5	;mitochondrial translational elongation,mitochondrial translational termination	;mitochondrion,mitochondrial inner membrane,mitochondrial ribosome,mitochondrial large ribosomal subunit	;nucleotide binding,RNA binding	0%;0%	0.734193	FALSE	FALSE	0	0	0	0.741105	0.0396732	0	NA	NA	0	0	0	NA
371	Control	21185	2977	1	0.0422467	17141	KLHL26	1	A0A024R7N5;Q53HC5	A0A024R7N5_HUMAN;KLH26_HUMAN	A0A024R7N5;Q53HC5	;	;	;protein binding	0%;0%	0.734869	TRUE	FALSE	0	0	0	0.737479	0.0395037	0	NA	NA	0	0	0	NA
372	Control	18946	2876	2	0.131821	15622	KLHL26	1	A0A024R7N5;Q53HC5	A0A024R7N5_HUMAN;KLH26_HUMAN	A0A024R7N5;Q53HC5	;	;	;protein binding	0%;0%	0.734869	TRUE	FALSE	0	0	0	0.737479	0.0395037	0	NA	NA	0	0	0	NA
373	Control	17941	2810	3	0.165666	14527	KLHL26	1	A0A024R7N5;Q53HC5	A0A024R7N5_HUMAN;KLH26_HUMAN	A0A024R7N5;Q53HC5	;	;	;protein binding	0%;0%	0.734869	TRUE	FALSE	0	0	0	0.737479	0.0395037	0	NA	NA	0	0	0	NA
374	Control	19616	2917	4	0.131631	15943	KLHL26	1	A0A024R7N5;Q53HC5	A0A024R7N5_HUMAN;KLH26_HUMAN	A0A024R7N5;Q53HC5	;	;	;protein binding	0%;0%	0.734869	TRUE	FALSE	0	0	0	0.737479	0.0395037	0	NA	NA	0	0	0	NA
375	Control	20029	2954	5	0.0998571	16293	KLHL26	1	A0A024R7N5;Q53HC5	A0A024R7N5_HUMAN;KLH26_HUMAN	A0A024R7N5;Q53HC5	;	;	;protein binding	0%;0%	0.734869	TRUE	FALSE	0	0	0	0.737479	0.0395037	0	NA	NA	0	0	0	NA
376	Treated	18001	2837	1	0.128759	14676	KLHL26	1	A0A024R7N5;Q53HC5	A0A024R7N5_HUMAN;KLH26_HUMAN	A0A024R7N5;Q53HC5	;	;	;protein binding	0%;0%	0.734869	TRUE	FALSE	0	0	0	0.737479	0.0395037	0	NA	NA	0	0	0	NA
377	Treated	14539	2425	2	0.287144	12039	KLHL26	1	A0A024R7N5;Q53HC5	A0A024R7N5_HUMAN;KLH26_HUMAN	A0A024R7N5;Q53HC5	;	;	;protein binding	0%;0%	0.734869	TRUE	FALSE	0	0	0	0.737479	0.0395037	0	NA	NA	0	0	0	NA
378	Treated	18771	2825	3	0.160247	15276	KLHL26	1	A0A024R7N5;Q53HC5	A0A024R7N5_HUMAN;KLH26_HUMAN	A0A024R7N5;Q53HC5	;	;	;protein binding	0%;0%	0.734869	TRUE	FALSE	0	0	0	0.737479	0.0395037	0	NA	NA	0	0	0	NA
379	Treated	18549	2866	4	0.124936	15193	KLHL26	1	A0A024R7N5;Q53HC5	A0A024R7N5_HUMAN;KLH26_HUMAN	A0A024R7N5;Q53HC5	;	;	;protein binding	0%;0%	0.734869	TRUE	FALSE	0	0	0	0.737479	0.0395037	0	NA	NA	0	0	0	NA
380	Treated	14608	2582	5	0.226538	12829	KLHL26	1	A0A024R7N5;Q53HC5	A0A024R7N5_HUMAN;KLH26_HUMAN	A0A024R7N5;Q53HC5	;	;	;protein binding	0%;0%	0.734869	TRUE	FALSE	0	0	0	0.737479	0.0395037	0	NA	NA	0	0	0	NA
381	Control	21185	2977	1	0.0964102	17141	GON4L;;GON4L;;;;YY1AP1;GON4L;GON4L;GON4L;;YY1AP1;	1	A0A087WUE6;A4PB67;A4PB68;A4PBF6;B2RCN4;B4E1R0;I6L9C2;Q14BN2;Q1ED43;Q3T8J9;Q53GT0;Q9H869;Q9H986	A0A087WUE6_HUMAN;A4PB67_HUMAN;A4PB68_HUMAN;A4PBF6_HUMAN;B2RCN4_HUMAN;B4E1R0_HUMAN;I6L9C2_HUMAN;Q14BN2_HUMAN;Q1ED43_HUMAN;GON4L_HUMAN;Q53GT0_HUMAN;YYAP1_HUMAN;Q9H986_HUMAN	A0A087WUE6;A4PB67;A4PB68;A4PBF6;B2RCN4;B4E1R0;I6L9C2;Q14BN2;Q1ED43;Q3T8J9;Q53GT0;Q9H869;Q9H986	;;;;;;;;;B cell differentiation,negative regulation of transcription, DNA-templated,regulation of transcription, DNA-templated;;cell proliferation,cell differentiation,regulation of cell cycle,regulation of transcription, DNA-templated;	;;;;;;;;;nucleoplasm,nuclear body,nucleus;;fibrillar center,nucleus,nucleoplasm,nucleolus,cytoplasm;	;;;;;;;;;transcription corepressor activity,transcription cofactor activity;;protein binding,transcription cofactor activity;	0%;0%;0%;0%;0%;0%;0%;0%;0%;0%;0%;0%;0%	0.736116	FALSE	FALSE	0	0	0	0.730724	0.039154	0	NA	NA	0	0	0	NA
382	Control	18946	2876	2	0.0816164	15622	GON4L;;GON4L;;;;YY1AP1;GON4L;GON4L;GON4L;;YY1AP1;	1	A0A087WUE6;A4PB67;A4PB68;A4PBF6;B2RCN4;B4E1R0;I6L9C2;Q14BN2;Q1ED43;Q3T8J9;Q53GT0;Q9H869;Q9H986	A0A087WUE6_HUMAN;A4PB67_HUMAN;A4PB68_HUMAN;A4PBF6_HUMAN;B2RCN4_HUMAN;B4E1R0_HUMAN;I6L9C2_HUMAN;Q14BN2_HUMAN;Q1ED43_HUMAN;GON4L_HUMAN;Q53GT0_HUMAN;YYAP1_HUMAN;Q9H986_HUMAN	A0A087WUE6;A4PB67;A4PB68;A4PBF6;B2RCN4;B4E1R0;I6L9C2;Q14BN2;Q1ED43;Q3T8J9;Q53GT0;Q9H869;Q9H986	;;;;;;;;;B cell differentiation,negative regulation of transcription, DNA-templated,regulation of transcription, DNA-templated;;cell proliferation,cell differentiation,regulation of cell cycle,regulation of transcription, DNA-templated;	;;;;;;;;;nucleoplasm,nuclear body,nucleus;;fibrillar center,nucleus,nucleoplasm,nucleolus,cytoplasm;	;;;;;;;;;transcription corepressor activity,transcription cofactor activity;;protein binding,transcription cofactor activity;	0%;0%;0%;0%;0%;0%;0%;0%;0%;0%;0%;0%;0%	0.736116	FALSE	FALSE	0	0	0	0.730724	0.039154	0	NA	NA	0	0	0	NA
383	Control	17941	2810	3	0.0684847	14527	GON4L;;GON4L;;;;YY1AP1;GON4L;GON4L;GON4L;;YY1AP1;	1	A0A087WUE6;A4PB67;A4PB68;A4PBF6;B2RCN4;B4E1R0;I6L9C2;Q14BN2;Q1ED43;Q3T8J9;Q53GT0;Q9H869;Q9H986	A0A087WUE6_HUMAN;A4PB67_HUMAN;A4PB68_HUMAN;A4PBF6_HUMAN;B2RCN4_HUMAN;B4E1R0_HUMAN;I6L9C2_HUMAN;Q14BN2_HUMAN;Q1ED43_HUMAN;GON4L_HUMAN;Q53GT0_HUMAN;YYAP1_HUMAN;Q9H986_HUMAN	A0A087WUE6;A4PB67;A4PB68;A4PBF6;B2RCN4;B4E1R0;I6L9C2;Q14BN2;Q1ED43;Q3T8J9;Q53GT0;Q9H869;Q9H986	;;;;;;;;;B cell differentiation,negative regulation of transcription, DNA-templated,regulation of transcription, DNA-templated;;cell proliferation,cell differentiation,regulation of cell cycle,regulation of transcription, DNA-templated;	;;;;;;;;;nucleoplasm,nuclear body,nucleus;;fibrillar center,nucleus,nucleoplasm,nucleolus,cytoplasm;	;;;;;;;;;transcription corepressor activity,transcription cofactor activity;;protein binding,transcription cofactor activity;	0%;0%;0%;0%;0%;0%;0%;0%;0%;0%;0%;0%;0%	0.736116	FALSE	FALSE	0	0	0	0.730724	0.039154	0	NA	NA	0	0	0	NA
384	Control	19616	2917	4	0.120583	15943	GON4L;;GON4L;;;;YY1AP1;GON4L;GON4L;GON4L;;YY1AP1;	1	A0A087WUE6;A4PB67;A4PB68;A4PBF6;B2RCN4;B4E1R0;I6L9C2;Q14BN2;Q1ED43;Q3T8J9;Q53GT0;Q9H869;Q9H986	A0A087WUE6_HUMAN;A4PB67_HUMAN;A4PB68_HUMAN;A4PBF6_HUMAN;B2RCN4_HUMAN;B4E1R0_HUMAN;I6L9C2_HUMAN;Q14BN2_HUMAN;Q1ED43_HUMAN;GON4L_HUMAN;Q53GT0_HUMAN;YYAP1_HUMAN;Q9H986_HUMAN	A0A087WUE6;A4PB67;A4PB68;A4PBF6;B2RCN4;B4E1R0;I6L9C2;Q14BN2;Q1ED43;Q3T8J9;Q53GT0;Q9H869;Q9H986	;;;;;;;;;B cell differentiation,negative regulation of transcription, DNA-templated,regulation of transcription, DNA-templated;;cell proliferation,cell differentiation,regulation of cell cycle,regulation of transcription, DNA-templated;	;;;;;;;;;nucleoplasm,nuclear body,nucleus;;fibrillar center,nucleus,nucleoplasm,nucleolus,cytoplasm;	;;;;;;;;;transcription corepressor activity,transcription cofactor activity;;protein binding,transcription cofactor activity;	0%;0%;0%;0%;0%;0%;0%;0%;0%;0%;0%;0%;0%	0.736116	FALSE	FALSE	0	0	0	0.730724	0.039154	0	NA	NA	0	0	0	NA
385	Control	20029	2954	5	0.0967425	16293	GON4L;;GON4L;;;;YY1AP1;GON4L;GON4L;GON4L;;YY1AP1;	1	A0A087WUE6;A4PB67;A4PB68;A4PBF6;B2RCN4;B4E1R0;I6L9C2;Q14BN2;Q1ED43;Q3T8J9;Q53GT0;Q9H869;Q9H986	A0A087WUE6_HUMAN;A4PB67_HUMAN;A4PB68_HUMAN;A4PBF6_HUMAN;B2RCN4_HUMAN;B4E1R0_HUMAN;I6L9C2_HUMAN;Q14BN2_HUMAN;Q1ED43_HUMAN;GON4L_HUMAN;Q53GT0_HUMAN;YYAP1_HUMAN;Q9H986_HUMAN	A0A087WUE6;A4PB67;A4PB68;A4PBF6;B2RCN4;B4E1R0;I6L9C2;Q14BN2;Q1ED43;Q3T8J9;Q53GT0;Q9H869;Q9H986	;;;;;;;;;B cell differentiation,negative regulation of transcription, DNA-templated,regulation of transcription, DNA-templated;;cell proliferation,cell differentiation,regulation of cell cycle,regulation of transcription, DNA-templated;	;;;;;;;;;nucleoplasm,nuclear body,nucleus;;fibrillar center,nucleus,nucleoplasm,nucleolus,cytoplasm;	;;;;;;;;;transcription corepressor activity,transcription cofactor activity;;protein binding,transcription cofactor activity;	0%;0%;0%;0%;0%;0%;0%;0%;0%;0%;0%;0%;0%	0.736116	FALSE	FALSE	0	0	0	0.730724	0.039154	0	NA	NA	0	0	0	NA
386	Treated	18001	2837	1	0.123066	14676	GON4L;;GON4L;;;;YY1AP1;GON4L;GON4L;GON4L;;YY1AP1;	1	A0A087WUE6;A4PB67;A4PB68;A4PBF6;B2RCN4;B4E1R0;I6L9C2;Q14BN2;Q1ED43;Q3T8J9;Q53GT0;Q9H869;Q9H986	A0A087WUE6_HUMAN;A4PB67_HUMAN;A4PB68_HUMAN;A4PBF6_HUMAN;B2RCN4_HUMAN;B4E1R0_HUMAN;I6L9C2_HUMAN;Q14BN2_HUMAN;Q1ED43_HUMAN;GON4L_HUMAN;Q53GT0_HUMAN;YYAP1_HUMAN;Q9H986_HUMAN	A0A087WUE6;A4PB67;A4PB68;A4PBF6;B2RCN4;B4E1R0;I6L9C2;Q14BN2;Q1ED43;Q3T8J9;Q53GT0;Q9H869;Q9H986	;;;;;;;;;B cell differentiation,negative regulation of transcription, DNA-templated,regulation of transcription, DNA-templated;;cell proliferation,cell differentiation,regulation of cell cycle,regulation of transcription, DNA-templated;	;;;;;;;;;nucleoplasm,nuclear body,nucleus;;fibrillar center,nucleus,nucleoplasm,nucleolus,cytoplasm;	;;;;;;;;;transcription corepressor activity,transcription cofactor activity;;protein binding,transcription cofactor activity;	0%;0%;0%;0%;0%;0%;0%;0%;0%;0%;0%;0%;0%	0.736116	FALSE	FALSE	0	0	0	0.730724	0.039154	0	NA	NA	0	0	0	NA
387	Treated	14539	2425	2	0.219992	12039	GON4L;;GON4L;;;;YY1AP1;GON4L;GON4L;GON4L;;YY1AP1;	1	A0A087WUE6;A4PB67;A4PB68;A4PBF6;B2RCN4;B4E1R0;I6L9C2;Q14BN2;Q1ED43;Q3T8J9;Q53GT0;Q9H869;Q9H986	A0A087WUE6_HUMAN;A4PB67_HUMAN;A4PB68_HUMAN;A4PBF6_HUMAN;B2RCN4_HUMAN;B4E1R0_HUMAN;I6L9C2_HUMAN;Q14BN2_HUMAN;Q1ED43_HUMAN;GON4L_HUMAN;Q53GT0_HUMAN;YYAP1_HUMAN;Q9H986_HUMAN	A0A087WUE6;A4PB67;A4PB68;A4PBF6;B2RCN4;B4E1R0;I6L9C2;Q14BN2;Q1ED43;Q3T8J9;Q53GT0;Q9H869;Q9H986	;;;;;;;;;B cell differentiation,negative regulation of transcription, DNA-templated,regulation of transcription, DNA-templated;;cell proliferation,cell differentiation,regulation of cell cycle,regulation of transcription, DNA-templated;	;;;;;;;;;nucleoplasm,nuclear body,nucleus;;fibrillar center,nucleus,nucleoplasm,nucleolus,cytoplasm;	;;;;;;;;;transcription corepressor activity,transcription cofactor activity;;protein binding,transcription cofactor activity;	0%;0%;0%;0%;0%;0%;0%;0%;0%;0%;0%;0%;0%	0.736116	FALSE	FALSE	0	0	0	0.730724	0.039154	0	NA	NA	0	0	0	NA
388	Treated	18771	2825	3	0.159313	15276	GON4L;;GON4L;;;;YY1AP1;GON4L;GON4L;GON4L;;YY1AP1;	1	A0A087WUE6;A4PB67;A4PB68;A4PBF6;B2RCN4;B4E1R0;I6L9C2;Q14BN2;Q1ED43;Q3T8J9;Q53GT0;Q9H869;Q9H986	A0A087WUE6_HUMAN;A4PB67_HUMAN;A4PB68_HUMAN;A4PBF6_HUMAN;B2RCN4_HUMAN;B4E1R0_HUMAN;I6L9C2_HUMAN;Q14BN2_HUMAN;Q1ED43_HUMAN;GON4L_HUMAN;Q53GT0_HUMAN;YYAP1_HUMAN;Q9H986_HUMAN	A0A087WUE6;A4PB67;A4PB68;A4PBF6;B2RCN4;B4E1R0;I6L9C2;Q14BN2;Q1ED43;Q3T8J9;Q53GT0;Q9H869;Q9H986	;;;;;;;;;B cell differentiation,negative regulation of transcription, DNA-templated,regulation of transcription, DNA-templated;;cell proliferation,cell differentiation,regulation of cell cycle,regulation of transcription, DNA-templated;	;;;;;;;;;nucleoplasm,nuclear body,nucleus;;fibrillar center,nucleus,nucleoplasm,nucleolus,cytoplasm;	;;;;;;;;;transcription corepressor activity,transcription cofactor activity;;protein binding,transcription cofactor activity;	0%;0%;0%;0%;0%;0%;0%;0%;0%;0%;0%;0%;0%	0.736116	FALSE	FALSE	0	0	0	0.730724	0.039154	0	NA	NA	0	0	0	NA
389	Treated	18549	2866	4	0.115118	15193	GON4L;;GON4L;;;;YY1AP1;GON4L;GON4L;GON4L;;YY1AP1;	1	A0A087WUE6;A4PB67;A4PB68;A4PBF6;B2RCN4;B4E1R0;I6L9C2;Q14BN2;Q1ED43;Q3T8J9;Q53GT0;Q9H869;Q9H986	A0A087WUE6_HUMAN;A4PB67_HUMAN;A4PB68_HUMAN;A4PBF6_HUMAN;B2RCN4_HUMAN;B4E1R0_HUMAN;I6L9C2_HUMAN;Q14BN2_HUMAN;Q1ED43_HUMAN;GON4L_HUMAN;Q53GT0_HUMAN;YYAP1_HUMAN;Q9H986_HUMAN	A0A087WUE6;A4PB67;A4PB68;A4PBF6;B2RCN4;B4E1R0;I6L9C2;Q14BN2;Q1ED43;Q3T8J9;Q53GT0;Q9H869;Q9H986	;;;;;;;;;B cell differentiation,negative regulation of transcription, DNA-templated,regulation of transcription, DNA-templated;;cell proliferation,cell differentiation,regulation of cell cycle,regulation of transcription, DNA-templated;	;;;;;;;;;nucleoplasm,nuclear body,nucleus;;fibrillar center,nucleus,nucleoplasm,nucleolus,cytoplasm;	;;;;;;;;;transcription corepressor activity,transcription cofactor activity;;protein binding,transcription cofactor activity;	0%;0%;0%;0%;0%;0%;0%;0%;0%;0%;0%;0%;0%	0.736116	FALSE	FALSE	0	0	0	0.730724	0.039154	0	NA	NA	0	0	0	NA
390	Treated	14608	2582	5	0.211709	12829	GON4L;;GON4L;;;;YY1AP1;GON4L;GON4L;GON4L;;YY1AP1;	1	A0A087WUE6;A4PB67;A4PB68;A4PBF6;B2RCN4;B4E1R0;I6L9C2;Q14BN2;Q1ED43;Q3T8J9;Q53GT0;Q9H869;Q9H986	A0A087WUE6_HUMAN;A4PB67_HUMAN;A4PB68_HUMAN;A4PBF6_HUMAN;B2RCN4_HUMAN;B4E1R0_HUMAN;I6L9C2_HUMAN;Q14BN2_HUMAN;Q1ED43_HUMAN;GON4L_HUMAN;Q53GT0_HUMAN;YYAP1_HUMAN;Q9H986_HUMAN	A0A087WUE6;A4PB67;A4PB68;A4PBF6;B2RCN4;B4E1R0;I6L9C2;Q14BN2;Q1ED43;Q3T8J9;Q53GT0;Q9H869;Q9H986	;;;;;;;;;B cell differentiation,negative regulation of transcription, DNA-templated,regulation of transcription, DNA-templated;;cell proliferation,cell differentiation,regulation of cell cycle,regulation of transcription, DNA-templated;	;;;;;;;;;nucleoplasm,nuclear body,nucleus;;fibrillar center,nucleus,nucleoplasm,nucleolus,cytoplasm;	;;;;;;;;;transcription corepressor activity,transcription cofactor activity;;protein binding,transcription cofactor activity;	0%;0%;0%;0%;0%;0%;0%;0%;0%;0%;0%;0%;0%	0.736116	FALSE	FALSE	0	0	0	0.730724	0.039154	0	NA	NA	0	0	0	NA
391	Control	21185	2977	1	0.075946	17141	KATNA1	1	A8K7S5;B7ZBC8;B7ZBC9;O75449	A8K7S5_HUMAN;B7ZBC8_HUMAN;B7ZBC9_HUMAN;KTNA1_HUMAN	A8K7S5;B7ZBC8;B7ZBC9;O75449	;;;cell cycle,cell division,microtubule severing,cytoplasmic microtubule organization	;;;spindle pole,cytoplasm,centrosome,spindle,microtubule,midbody,mitotic spindle pole,nucleus,microtubule cytoskeleton	;;;protein binding,ATP binding,microtubule binding,microtubule-severing ATPase activity,isomerase activity,protein heterodimerization activity,ATPase activity	0%;0%;0%;0%	0.737303	FALSE	FALSE	0	0	0	0.724239	0.0388187	0	NA	NA	0	0	0	NA
392	Control	18946	2876	2	0.130316	15622	KATNA1	1	A8K7S5;B7ZBC8;B7ZBC9;O75449	A8K7S5_HUMAN;B7ZBC8_HUMAN;B7ZBC9_HUMAN;KTNA1_HUMAN	A8K7S5;B7ZBC8;B7ZBC9;O75449	;;;cell cycle,cell division,microtubule severing,cytoplasmic microtubule organization	;;;spindle pole,cytoplasm,centrosome,spindle,microtubule,midbody,mitotic spindle pole,nucleus,microtubule cytoskeleton	;;;protein binding,ATP binding,microtubule binding,microtubule-severing ATPase activity,isomerase activity,protein heterodimerization activity,ATPase activity	0%;0%;0%;0%	0.737303	FALSE	FALSE	0	0	0	0.724239	0.0388187	0	NA	NA	0	0	0	NA
393	Control	17941	2810	3	0.155134	14527	KATNA1	1	A8K7S5;B7ZBC8;B7ZBC9;O75449	A8K7S5_HUMAN;B7ZBC8_HUMAN;B7ZBC9_HUMAN;KTNA1_HUMAN	A8K7S5;B7ZBC8;B7ZBC9;O75449	;;;cell cycle,cell division,microtubule severing,cytoplasmic microtubule organization	;;;spindle pole,cytoplasm,centrosome,spindle,microtubule,midbody,mitotic spindle pole,nucleus,microtubule cytoskeleton	;;;protein binding,ATP binding,microtubule binding,microtubule-severing ATPase activity,isomerase activity,protein heterodimerization activity,ATPase activity	0%;0%;0%;0%	0.737303	FALSE	FALSE	0	0	0	0.724239	0.0388187	0	NA	NA	0	0	0	NA
394	Control	19616	2917	4	0.118357	15943	KATNA1	1	A8K7S5;B7ZBC8;B7ZBC9;O75449	A8K7S5_HUMAN;B7ZBC8_HUMAN;B7ZBC9_HUMAN;KTNA1_HUMAN	A8K7S5;B7ZBC8;B7ZBC9;O75449	;;;cell cycle,cell division,microtubule severing,cytoplasmic microtubule organization	;;;spindle pole,cytoplasm,centrosome,spindle,microtubule,midbody,mitotic spindle pole,nucleus,microtubule cytoskeleton	;;;protein binding,ATP binding,microtubule binding,microtubule-severing ATPase activity,isomerase activity,protein heterodimerization activity,ATPase activity	0%;0%;0%;0%	0.737303	FALSE	FALSE	0	0	0	0.724239	0.0388187	0	NA	NA	0	0	0	NA
395	Control	20029	2954	5	0.109683	16293	KATNA1	1	A8K7S5;B7ZBC8;B7ZBC9;O75449	A8K7S5_HUMAN;B7ZBC8_HUMAN;B7ZBC9_HUMAN;KTNA1_HUMAN	A8K7S5;B7ZBC8;B7ZBC9;O75449	;;;cell cycle,cell division,microtubule severing,cytoplasmic microtubule organization	;;;spindle pole,cytoplasm,centrosome,spindle,microtubule,midbody,mitotic spindle pole,nucleus,microtubule cytoskeleton	;;;protein binding,ATP binding,microtubule binding,microtubule-severing ATPase activity,isomerase activity,protein heterodimerization activity,ATPase activity	0%;0%;0%;0%	0.737303	FALSE	FALSE	0	0	0	0.724239	0.0388187	0	NA	NA	0	0	0	NA
396	Treated	18001	2837	1	0.0620047	14676	KATNA1	1	A8K7S5;B7ZBC8;B7ZBC9;O75449	A8K7S5_HUMAN;B7ZBC8_HUMAN;B7ZBC9_HUMAN;KTNA1_HUMAN	A8K7S5;B7ZBC8;B7ZBC9;O75449	;;;cell cycle,cell division,microtubule severing,cytoplasmic microtubule organization	;;;spindle pole,cytoplasm,centrosome,spindle,microtubule,midbody,mitotic spindle pole,nucleus,microtubule cytoskeleton	;;;protein binding,ATP binding,microtubule binding,microtubule-severing ATPase activity,isomerase activity,protein heterodimerization activity,ATPase activity	0%;0%;0%;0%	0.737303	FALSE	FALSE	0	0	0	0.724239	0.0388187	0	NA	NA	0	0	0	NA
397	Treated	14539	2425	2	0.274001	12039	KATNA1	1	A8K7S5;B7ZBC8;B7ZBC9;O75449	A8K7S5_HUMAN;B7ZBC8_HUMAN;B7ZBC9_HUMAN;KTNA1_HUMAN	A8K7S5;B7ZBC8;B7ZBC9;O75449	;;;cell cycle,cell division,microtubule severing,cytoplasmic microtubule organization	;;;spindle pole,cytoplasm,centrosome,spindle,microtubule,midbody,mitotic spindle pole,nucleus,microtubule cytoskeleton	;;;protein binding,ATP binding,microtubule binding,microtubule-severing ATPase activity,isomerase activity,protein heterodimerization activity,ATPase activity	0%;0%;0%;0%	0.737303	FALSE	FALSE	0	0	0	0.724239	0.0388187	0	NA	NA	0	0	0	NA
398	Treated	18771	2825	3	0.16159	15276	KATNA1	1	A8K7S5;B7ZBC8;B7ZBC9;O75449	A8K7S5_HUMAN;B7ZBC8_HUMAN;B7ZBC9_HUMAN;KTNA1_HUMAN	A8K7S5;B7ZBC8;B7ZBC9;O75449	;;;cell cycle,cell division,microtubule severing,cytoplasmic microtubule organization	;;;spindle pole,cytoplasm,centrosome,spindle,microtubule,midbody,mitotic spindle pole,nucleus,microtubule cytoskeleton	;;;protein binding,ATP binding,microtubule binding,microtubule-severing ATPase activity,isomerase activity,protein heterodimerization activity,ATPase activity	0%;0%;0%;0%	0.737303	FALSE	FALSE	0	0	0	0.724239	0.0388187	0	NA	NA	0	0	0	NA
399	Treated	18549	2866	4	0.151009	15193	KATNA1	1	A8K7S5;B7ZBC8;B7ZBC9;O75449	A8K7S5_HUMAN;B7ZBC8_HUMAN;B7ZBC9_HUMAN;KTNA1_HUMAN	A8K7S5;B7ZBC8;B7ZBC9;O75449	;;;cell cycle,cell division,microtubule severing,cytoplasmic microtubule organization	;;;spindle pole,cytoplasm,centrosome,spindle,microtubule,midbody,mitotic spindle pole,nucleus,microtubule cytoskeleton	;;;protein binding,ATP binding,microtubule binding,microtubule-severing ATPase activity,isomerase activity,protein heterodimerization activity,ATPase activity	0%;0%;0%;0%	0.737303	FALSE	FALSE	0	0	0	0.724239	0.0388187	0	NA	NA	0	0	0	NA
400	Treated	14608	2582	5	0.215754	12829	KATNA1	1	A8K7S5;B7ZBC8;B7ZBC9;O75449	A8K7S5_HUMAN;B7ZBC8_HUMAN;B7ZBC9_HUMAN;KTNA1_HUMAN	A8K7S5;B7ZBC8;B7ZBC9;O75449	;;;cell cycle,cell division,microtubule severing,cytoplasmic microtubule organization	;;;spindle pole,cytoplasm,centrosome,spindle,microtubule,midbody,mitotic spindle pole,nucleus,microtubule cytoskeleton	;;;protein binding,ATP binding,microtubule binding,microtubule-severing ATPase activity,isomerase activity,protein heterodimerization activity,ATPase activity	0%;0%;0%;0%	0.737303	FALSE	FALSE	0	0	0	0.724239	0.0388187	0	NA	NA	0	0	0	NA
401	Control	21185	2977	1	0.077024	17141	DIS3L	1	Q8TF46	DI3L1_HUMAN	Q8TF46	rRNA catabolic process,RNA phosphodiester bond hydrolysis, exonucleolytic	centrosome,cytosol,plasma membrane,cytoplasmic exosome (RNase complex),exosome (RNase complex)	3'-5'-exoribonuclease activity,RNA binding,protein binding,enzyme binding	0	0.737511	FALSE	FALSE	0	0	0	0.723094	0.0387694	0	NA	NA	0	0	0	NA
402	Control	18946	2876	2	0.0884716	15622	DIS3L	1	Q8TF46	DI3L1_HUMAN	Q8TF46	rRNA catabolic process,RNA phosphodiester bond hydrolysis, exonucleolytic	centrosome,cytosol,plasma membrane,cytoplasmic exosome (RNase complex),exosome (RNase complex)	3'-5'-exoribonuclease activity,RNA binding,protein binding,enzyme binding	0	0.737511	FALSE	FALSE	0	0	0	0.723094	0.0387694	0	NA	NA	0	0	0	NA
403	Control	17941	2810	3	0.112326	14527	DIS3L	1	Q8TF46	DI3L1_HUMAN	Q8TF46	rRNA catabolic process,RNA phosphodiester bond hydrolysis, exonucleolytic	centrosome,cytosol,plasma membrane,cytoplasmic exosome (RNase complex),exosome (RNase complex)	3'-5'-exoribonuclease activity,RNA binding,protein binding,enzyme binding	0	0.737511	FALSE	FALSE	0	0	0	0.723094	0.0387694	0	NA	NA	0	0	0	NA
404	Control	19616	2917	4	0.0575652	15943	DIS3L	1	Q8TF46	DI3L1_HUMAN	Q8TF46	rRNA catabolic process,RNA phosphodiester bond hydrolysis, exonucleolytic	centrosome,cytosol,plasma membrane,cytoplasmic exosome (RNase complex),exosome (RNase complex)	3'-5'-exoribonuclease activity,RNA binding,protein binding,enzyme binding	0	0.737511	FALSE	FALSE	0	0	0	0.723094	0.0387694	0	NA	NA	0	0	0	NA
405	Control	20029	2954	5	0.0694116	16293	DIS3L	1	Q8TF46	DI3L1_HUMAN	Q8TF46	rRNA catabolic process,RNA phosphodiester bond hydrolysis, exonucleolytic	centrosome,cytosol,plasma membrane,cytoplasmic exosome (RNase complex),exosome (RNase complex)	3'-5'-exoribonuclease activity,RNA binding,protein binding,enzyme binding	0	0.737511	FALSE	FALSE	0	0	0	0.723094	0.0387694	0	NA	NA	0	0	0	NA
406	Treated	18001	2837	1	0.100691	14676	DIS3L	1	Q8TF46	DI3L1_HUMAN	Q8TF46	rRNA catabolic process,RNA phosphodiester bond hydrolysis, exonucleolytic	centrosome,cytosol,plasma membrane,cytoplasmic exosome (RNase complex),exosome (RNase complex)	3'-5'-exoribonuclease activity,RNA binding,protein binding,enzyme binding	0	0.737511	FALSE	FALSE	0	0	0	0.723094	0.0387694	0	NA	NA	0	0	0	NA
407	Treated	14539	2425	2	0.123177	12039	DIS3L	1	Q8TF46	DI3L1_HUMAN	Q8TF46	rRNA catabolic process,RNA phosphodiester bond hydrolysis, exonucleolytic	centrosome,cytosol,plasma membrane,cytoplasmic exosome (RNase complex),exosome (RNase complex)	3'-5'-exoribonuclease activity,RNA binding,protein binding,enzyme binding	0	0.737511	FALSE	FALSE	0	0	0	0.723094	0.0387694	0	NA	NA	0	0	0	NA
408	Treated	18771	2825	3	0.127934	15276	DIS3L	1	Q8TF46	DI3L1_HUMAN	Q8TF46	rRNA catabolic process,RNA phosphodiester bond hydrolysis, exonucleolytic	centrosome,cytosol,plasma membrane,cytoplasmic exosome (RNase complex),exosome (RNase complex)	3'-5'-exoribonuclease activity,RNA binding,protein binding,enzyme binding	0	0.737511	FALSE	FALSE	0	0	0	0.723094	0.0387694	0	NA	NA	0	0	0	NA
409	Treated	18549	2866	4	0.07952	15193	DIS3L	1	Q8TF46	DI3L1_HUMAN	Q8TF46	rRNA catabolic process,RNA phosphodiester bond hydrolysis, exonucleolytic	centrosome,cytosol,plasma membrane,cytoplasmic exosome (RNase complex),exosome (RNase complex)	3'-5'-exoribonuclease activity,RNA binding,protein binding,enzyme binding	0	0.737511	FALSE	FALSE	0	0	0	0.723094	0.0387694	0	NA	NA	0	0	0	NA
410	Treated	14608	2582	5	0.153182	12829	DIS3L	1	Q8TF46	DI3L1_HUMAN	Q8TF46	rRNA catabolic process,RNA phosphodiester bond hydrolysis, exonucleolytic	centrosome,cytosol,plasma membrane,cytoplasmic exosome (RNase complex),exosome (RNase complex)	3'-5'-exoribonuclease activity,RNA binding,protein binding,enzyme binding	0	0.737511	FALSE	FALSE	0	0	0	0.723094	0.0387694	0	NA	NA	0	0	0	NA
411	Control	21185	2977	1	0.0825455	17141	MRPL2;;MRPL2;MRPL2	1	A0A024RD44;A0A669KAX9;C9IY40;Q5T653	A0A024RD44_HUMAN;A0A669KAX9_HUMAN;C9IY40_HUMAN;RM02_HUMAN	A0A024RD44;A0A669KAX9;C9IY40;Q5T653	;;;mitochondrial translational elongation,mitochondrial translational termination,mitochondrial translation	;;;nucleoplasm,mitochondrion,mitochondrial inner membrane,mitochondrial large ribosomal subunit	;;;RNA binding,structural constituent of ribosome	0%;0%;0%;0%	0.737657	FALSE	FALSE	0	0	0	0.72229	0.0387383	0	NA	NA	0	0	0	NA
412	Control	18946	2876	2	0.102257	15622	MRPL2;;MRPL2;MRPL2	1	A0A024RD44;A0A669KAX9;C9IY40;Q5T653	A0A024RD44_HUMAN;A0A669KAX9_HUMAN;C9IY40_HUMAN;RM02_HUMAN	A0A024RD44;A0A669KAX9;C9IY40;Q5T653	;;;mitochondrial translational elongation,mitochondrial translational termination,mitochondrial translation	;;;nucleoplasm,mitochondrion,mitochondrial inner membrane,mitochondrial large ribosomal subunit	;;;RNA binding,structural constituent of ribosome	0%;0%;0%;0%	0.737657	FALSE	FALSE	0	0	0	0.72229	0.0387383	0	NA	NA	0	0	0	NA
413	Control	17941	2810	3	0.135849	14527	MRPL2;;MRPL2;MRPL2	1	A0A024RD44;A0A669KAX9;C9IY40;Q5T653	A0A024RD44_HUMAN;A0A669KAX9_HUMAN;C9IY40_HUMAN;RM02_HUMAN	A0A024RD44;A0A669KAX9;C9IY40;Q5T653	;;;mitochondrial translational elongation,mitochondrial translational termination,mitochondrial translation	;;;nucleoplasm,mitochondrion,mitochondrial inner membrane,mitochondrial large ribosomal subunit	;;;RNA binding,structural constituent of ribosome	0%;0%;0%;0%	0.737657	FALSE	FALSE	0	0	0	0.72229	0.0387383	0	NA	NA	0	0	0	NA
414	Control	19616	2917	4	0.0687192	15943	MRPL2;;MRPL2;MRPL2	1	A0A024RD44;A0A669KAX9;C9IY40;Q5T653	A0A024RD44_HUMAN;A0A669KAX9_HUMAN;C9IY40_HUMAN;RM02_HUMAN	A0A024RD44;A0A669KAX9;C9IY40;Q5T653	;;;mitochondrial translational elongation,mitochondrial translational termination,mitochondrial translation	;;;nucleoplasm,mitochondrion,mitochondrial inner membrane,mitochondrial large ribosomal subunit	;;;RNA binding,structural constituent of ribosome	0%;0%;0%;0%	0.737657	FALSE	FALSE	0	0	0	0.72229	0.0387383	0	NA	NA	0	0	0	NA
415	Control	20029	2954	5	0.0978773	16293	MRPL2;;MRPL2;MRPL2	1	A0A024RD44;A0A669KAX9;C9IY40;Q5T653	A0A024RD44_HUMAN;A0A669KAX9_HUMAN;C9IY40_HUMAN;RM02_HUMAN	A0A024RD44;A0A669KAX9;C9IY40;Q5T653	;;;mitochondrial translational elongation,mitochondrial translational termination,mitochondrial translation	;;;nucleoplasm,mitochondrion,mitochondrial inner membrane,mitochondrial large ribosomal subunit	;;;RNA binding,structural constituent of ribosome	0%;0%;0%;0%	0.737657	FALSE	FALSE	0	0	0	0.72229	0.0387383	0	NA	NA	0	0	0	NA
416	Treated	18001	2837	1	0.0616366	14676	MRPL2;;MRPL2;MRPL2	1	A0A024RD44;A0A669KAX9;C9IY40;Q5T653	A0A024RD44_HUMAN;A0A669KAX9_HUMAN;C9IY40_HUMAN;RM02_HUMAN	A0A024RD44;A0A669KAX9;C9IY40;Q5T653	;;;mitochondrial translational elongation,mitochondrial translational termination,mitochondrial translation	;;;nucleoplasm,mitochondrion,mitochondrial inner membrane,mitochondrial large ribosomal subunit	;;;RNA binding,structural constituent of ribosome	0%;0%;0%;0%	0.737657	FALSE	FALSE	0	0	0	0.72229	0.0387383	0	NA	NA	0	0	0	NA
417	Treated	14539	2425	2	0.241111	12039	MRPL2;;MRPL2;MRPL2	1	A0A024RD44;A0A669KAX9;C9IY40;Q5T653	A0A024RD44_HUMAN;A0A669KAX9_HUMAN;C9IY40_HUMAN;RM02_HUMAN	A0A024RD44;A0A669KAX9;C9IY40;Q5T653	;;;mitochondrial translational elongation,mitochondrial translational termination,mitochondrial translation	;;;nucleoplasm,mitochondrion,mitochondrial inner membrane,mitochondrial large ribosomal subunit	;;;RNA binding,structural constituent of ribosome	0%;0%;0%;0%	0.737657	FALSE	FALSE	0	0	0	0.72229	0.0387383	0	NA	NA	0	0	0	NA
418	Treated	18771	2825	3	0.123155	15276	MRPL2;;MRPL2;MRPL2	1	A0A024RD44;A0A669KAX9;C9IY40;Q5T653	A0A024RD44_HUMAN;A0A669KAX9_HUMAN;C9IY40_HUMAN;RM02_HUMAN	A0A024RD44;A0A669KAX9;C9IY40;Q5T653	;;;mitochondrial translational elongation,mitochondrial translational termination,mitochondrial translation	;;;nucleoplasm,mitochondrion,mitochondrial inner membrane,mitochondrial large ribosomal subunit	;;;RNA binding,structural constituent of ribosome	0%;0%;0%;0%	0.737657	FALSE	FALSE	0	0	0	0.72229	0.0387383	0	NA	NA	0	0	0	NA
419	Treated	18549	2866	4	0.124923	15193	MRPL2;;MRPL2;MRPL2	1	A0A024RD44;A0A669KAX9;C9IY40;Q5T653	A0A024RD44_HUMAN;A0A669KAX9_HUMAN;C9IY40_HUMAN;RM02_HUMAN	A0A024RD44;A0A669KAX9;C9IY40;Q5T653	;;;mitochondrial translational elongation,mitochondrial translational termination,mitochondrial translation	;;;nucleoplasm,mitochondrion,mitochondrial inner membrane,mitochondrial large ribosomal subunit	;;;RNA binding,structural constituent of ribosome	0%;0%;0%;0%	0.737657	FALSE	FALSE	0	0	0	0.72229	0.0387383	0	NA	NA	0	0	0	NA
420	Treated	14608	2582	5	0.200313	12829	MRPL2;;MRPL2;MRPL2	1	A0A024RD44;A0A669KAX9;C9IY40;Q5T653	A0A024RD44_HUMAN;A0A669KAX9_HUMAN;C9IY40_HUMAN;RM02_HUMAN	A0A024RD44;A0A669KAX9;C9IY40;Q5T653	;;;mitochondrial translational elongation,mitochondrial translational termination,mitochondrial translation	;;;nucleoplasm,mitochondrion,mitochondrial inner membrane,mitochondrial large ribosomal subunit	;;;RNA binding,structural constituent of ribosome	0%;0%;0%;0%	0.737657	FALSE	FALSE	0	0	0	0.72229	0.0387383	0	NA	NA	0	0	0	NA
421	Control	21185	2977	1	0.105705	17141	ZNF574;ZNF574;FP972;DKFZp564M2178	1	A0A0C4DFM2;Q6ZN55;Q71MF7;Q9NT61	A0A0C4DFM2_HUMAN;ZN574_HUMAN;Q71MF7_HUMAN;Q9NT61_HUMAN	A0A0C4DFM2;Q6ZN55;Q71MF7;Q9NT61	;positive regulation of transcription from RNA polymerase II promoter,regulation of transcription from RNA polymerase II promoter;;	;nucleus;;	;metal ion binding,RNA polymerase II core promoter proximal region sequence-specific DNA binding,transcriptional activator activity, RNA polymerase II transcription regulatory region sequence-specific binding;;	0%;0%;0%;0%	0.739658	TRUE	FALSE	0	0	0	0.711233	0.0381572	0	NA	NA	0	0	0	NA
422	Control	18946	2876	2	0.0572261	15622	ZNF574;ZNF574;FP972;DKFZp564M2178	1	A0A0C4DFM2;Q6ZN55;Q71MF7;Q9NT61	A0A0C4DFM2_HUMAN;ZN574_HUMAN;Q71MF7_HUMAN;Q9NT61_HUMAN	A0A0C4DFM2;Q6ZN55;Q71MF7;Q9NT61	;positive regulation of transcription from RNA polymerase II promoter,regulation of transcription from RNA polymerase II promoter;;	;nucleus;;	;metal ion binding,RNA polymerase II core promoter proximal region sequence-specific DNA binding,transcriptional activator activity, RNA polymerase II transcription regulatory region sequence-specific binding;;	0%;0%;0%;0%	0.739658	TRUE	FALSE	0	0	0	0.711233	0.0381572	0	NA	NA	0	0	0	NA
423	Control	17941	2810	3	0.0844472	14527	ZNF574;ZNF574;FP972;DKFZp564M2178	1	A0A0C4DFM2;Q6ZN55;Q71MF7;Q9NT61	A0A0C4DFM2_HUMAN;ZN574_HUMAN;Q71MF7_HUMAN;Q9NT61_HUMAN	A0A0C4DFM2;Q6ZN55;Q71MF7;Q9NT61	;positive regulation of transcription from RNA polymerase II promoter,regulation of transcription from RNA polymerase II promoter;;	;nucleus;;	;metal ion binding,RNA polymerase II core promoter proximal region sequence-specific DNA binding,transcriptional activator activity, RNA polymerase II transcription regulatory region sequence-specific binding;;	0%;0%;0%;0%	0.739658	TRUE	FALSE	0	0	0	0.711233	0.0381572	0	NA	NA	0	0	0	NA
424	Control	19616	2917	4	0.095454	15943	ZNF574;ZNF574;FP972;DKFZp564M2178	1	A0A0C4DFM2;Q6ZN55;Q71MF7;Q9NT61	A0A0C4DFM2_HUMAN;ZN574_HUMAN;Q71MF7_HUMAN;Q9NT61_HUMAN	A0A0C4DFM2;Q6ZN55;Q71MF7;Q9NT61	;positive regulation of transcription from RNA polymerase II promoter,regulation of transcription from RNA polymerase II promoter;;	;nucleus;;	;metal ion binding,RNA polymerase II core promoter proximal region sequence-specific DNA binding,transcriptional activator activity, RNA polymerase II transcription regulatory region sequence-specific binding;;	0%;0%;0%;0%	0.739658	TRUE	FALSE	0	0	0	0.711233	0.0381572	0	NA	NA	0	0	0	NA
425	Control	20029	2954	5	0.043148	16293	ZNF574;ZNF574;FP972;DKFZp564M2178	1	A0A0C4DFM2;Q6ZN55;Q71MF7;Q9NT61	A0A0C4DFM2_HUMAN;ZN574_HUMAN;Q71MF7_HUMAN;Q9NT61_HUMAN	A0A0C4DFM2;Q6ZN55;Q71MF7;Q9NT61	;positive regulation of transcription from RNA polymerase II promoter,regulation of transcription from RNA polymerase II promoter;;	;nucleus;;	;metal ion binding,RNA polymerase II core promoter proximal region sequence-specific DNA binding,transcriptional activator activity, RNA polymerase II transcription regulatory region sequence-specific binding;;	0%;0%;0%;0%	0.739658	TRUE	FALSE	0	0	0	0.711233	0.0381572	0	NA	NA	0	0	0	NA
426	Treated	18001	2837	1	0.13852	14676	ZNF574;ZNF574;FP972;DKFZp564M2178	1	A0A0C4DFM2;Q6ZN55;Q71MF7;Q9NT61	A0A0C4DFM2_HUMAN;ZN574_HUMAN;Q71MF7_HUMAN;Q9NT61_HUMAN	A0A0C4DFM2;Q6ZN55;Q71MF7;Q9NT61	;positive regulation of transcription from RNA polymerase II promoter,regulation of transcription from RNA polymerase II promoter;;	;nucleus;;	;metal ion binding,RNA polymerase II core promoter proximal region sequence-specific DNA binding,transcriptional activator activity, RNA polymerase II transcription regulatory region sequence-specific binding;;	0%;0%;0%;0%	0.739658	TRUE	FALSE	0	0	0	0.711233	0.0381572	0	NA	NA	0	0	0	NA
427	Treated	14539	2425	2	0.286927	12039	ZNF574;ZNF574;FP972;DKFZp564M2178	1	A0A0C4DFM2;Q6ZN55;Q71MF7;Q9NT61	A0A0C4DFM2_HUMAN;ZN574_HUMAN;Q71MF7_HUMAN;Q9NT61_HUMAN	A0A0C4DFM2;Q6ZN55;Q71MF7;Q9NT61	;positive regulation of transcription from RNA polymerase II promoter,regulation of transcription from RNA polymerase II promoter;;	;nucleus;;	;metal ion binding,RNA polymerase II core promoter proximal region sequence-specific DNA binding,transcriptional activator activity, RNA polymerase II transcription regulatory region sequence-specific binding;;	0%;0%;0%;0%	0.739658	TRUE	FALSE	0	0	0	0.711233	0.0381572	0	NA	NA	0	0	0	NA
428	Treated	18771	2825	3	0.16818	15276	ZNF574;ZNF574;FP972;DKFZp564M2178	1	A0A0C4DFM2;Q6ZN55;Q71MF7;Q9NT61	A0A0C4DFM2_HUMAN;ZN574_HUMAN;Q71MF7_HUMAN;Q9NT61_HUMAN	A0A0C4DFM2;Q6ZN55;Q71MF7;Q9NT61	;positive regulation of transcription from RNA polymerase II promoter,regulation of transcription from RNA polymerase II promoter;;	;nucleus;;	;metal ion binding,RNA polymerase II core promoter proximal region sequence-specific DNA binding,transcriptional activator activity, RNA polymerase II transcription regulatory region sequence-specific binding;;	0%;0%;0%;0%	0.739658	TRUE	FALSE	0	0	0	0.711233	0.0381572	0	NA	NA	0	0	0	NA
429	Treated	18549	2866	4	0.125404	15193	ZNF574;ZNF574;FP972;DKFZp564M2178	1	A0A0C4DFM2;Q6ZN55;Q71MF7;Q9NT61	A0A0C4DFM2_HUMAN;ZN574_HUMAN;Q71MF7_HUMAN;Q9NT61_HUMAN	A0A0C4DFM2;Q6ZN55;Q71MF7;Q9NT61	;positive regulation of transcription from RNA polymerase II promoter,regulation of transcription from RNA polymerase II promoter;;	;nucleus;;	;metal ion binding,RNA polymerase II core promoter proximal region sequence-specific DNA binding,transcriptional activator activity, RNA polymerase II transcription regulatory region sequence-specific binding;;	0%;0%;0%;0%	0.739658	TRUE	FALSE	0	0	0	0.711233	0.0381572	0	NA	NA	0	0	0	NA
430	Treated	14608	2582	5	0.234107	12829	ZNF574;ZNF574;FP972;DKFZp564M2178	1	A0A0C4DFM2;Q6ZN55;Q71MF7;Q9NT61	A0A0C4DFM2_HUMAN;ZN574_HUMAN;Q71MF7_HUMAN;Q9NT61_HUMAN	A0A0C4DFM2;Q6ZN55;Q71MF7;Q9NT61	;positive regulation of transcription from RNA polymerase II promoter,regulation of transcription from RNA polymerase II promoter;;	;nucleus;;	;metal ion binding,RNA polymerase II core promoter proximal region sequence-specific DNA binding,transcriptional activator activity, RNA polymerase II transcription regulatory region sequence-specific binding;;	0%;0%;0%;0%	0.739658	TRUE	FALSE	0	0	0	0.711233	0.0381572	0	NA	NA	0	0	0	NA
431	Control	21185	2977	1	0.102129	17141	C12orf57	1	F5GXW5;Q99622;U3KQ85	F5GXW5_HUMAN;C10_HUMAN;U3KQ85_HUMAN	F5GXW5;Q99622;U3KQ85	;post-embryonic development,regulation of skeletal muscle contraction,corpus callosum morphogenesis,third ventricle development,psychomotor behavior,camera-type eye morphogenesis,cognition;	;cytoplasm,nuclear speck;	;molecular_function,protein binding;	0%;0%;0%	0.739986	FALSE	FALSE	0	0	0	0.709406	0.0380711	0	NA	NA	0	0	0	NA
432	Control	18946	2876	2	0.111495	15622	C12orf57	1	F5GXW5;Q99622;U3KQ85	F5GXW5_HUMAN;C10_HUMAN;U3KQ85_HUMAN	F5GXW5;Q99622;U3KQ85	;post-embryonic development,regulation of skeletal muscle contraction,corpus callosum morphogenesis,third ventricle development,psychomotor behavior,camera-type eye morphogenesis,cognition;	;cytoplasm,nuclear speck;	;molecular_function,protein binding;	0%;0%;0%	0.739986	FALSE	FALSE	0	0	0	0.709406	0.0380711	0	NA	NA	0	0	0	NA
433	Control	17941	2810	3	0.121711	14527	C12orf57	1	F5GXW5;Q99622;U3KQ85	F5GXW5_HUMAN;C10_HUMAN;U3KQ85_HUMAN	F5GXW5;Q99622;U3KQ85	;post-embryonic development,regulation of skeletal muscle contraction,corpus callosum morphogenesis,third ventricle development,psychomotor behavior,camera-type eye morphogenesis,cognition;	;cytoplasm,nuclear speck;	;molecular_function,protein binding;	0%;0%;0%	0.739986	FALSE	FALSE	0	0	0	0.709406	0.0380711	0	NA	NA	0	0	0	NA
434	Control	19616	2917	4	0.128736	15943	C12orf57	1	F5GXW5;Q99622;U3KQ85	F5GXW5_HUMAN;C10_HUMAN;U3KQ85_HUMAN	F5GXW5;Q99622;U3KQ85	;post-embryonic development,regulation of skeletal muscle contraction,corpus callosum morphogenesis,third ventricle development,psychomotor behavior,camera-type eye morphogenesis,cognition;	;cytoplasm,nuclear speck;	;molecular_function,protein binding;	0%;0%;0%	0.739986	FALSE	FALSE	0	0	0	0.709406	0.0380711	0	NA	NA	0	0	0	NA
435	Control	20029	2954	5	0.106733	16293	C12orf57	1	F5GXW5;Q99622;U3KQ85	F5GXW5_HUMAN;C10_HUMAN;U3KQ85_HUMAN	F5GXW5;Q99622;U3KQ85	;post-embryonic development,regulation of skeletal muscle contraction,corpus callosum morphogenesis,third ventricle development,psychomotor behavior,camera-type eye morphogenesis,cognition;	;cytoplasm,nuclear speck;	;molecular_function,protein binding;	0%;0%;0%	0.739986	FALSE	FALSE	0	0	0	0.709406	0.0380711	0	NA	NA	0	0	0	NA
436	Treated	18001	2837	1	0.146844	14676	C12orf57	1	F5GXW5;Q99622;U3KQ85	F5GXW5_HUMAN;C10_HUMAN;U3KQ85_HUMAN	F5GXW5;Q99622;U3KQ85	;post-embryonic development,regulation of skeletal muscle contraction,corpus callosum morphogenesis,third ventricle development,psychomotor behavior,camera-type eye morphogenesis,cognition;	;cytoplasm,nuclear speck;	;molecular_function,protein binding;	0%;0%;0%	0.739986	FALSE	FALSE	0	0	0	0.709406	0.0380711	0	NA	NA	0	0	0	NA
437	Treated	14539	2425	2	0.283811	12039	C12orf57	1	F5GXW5;Q99622;U3KQ85	F5GXW5_HUMAN;C10_HUMAN;U3KQ85_HUMAN	F5GXW5;Q99622;U3KQ85	;post-embryonic development,regulation of skeletal muscle contraction,corpus callosum morphogenesis,third ventricle development,psychomotor behavior,camera-type eye morphogenesis,cognition;	;cytoplasm,nuclear speck;	;molecular_function,protein binding;	0%;0%;0%	0.739986	FALSE	FALSE	0	0	0	0.709406	0.0380711	0	NA	NA	0	0	0	NA
438	Treated	18771	2825	3	0.167043	15276	C12orf57	1	F5GXW5;Q99622;U3KQ85	F5GXW5_HUMAN;C10_HUMAN;U3KQ85_HUMAN	F5GXW5;Q99622;U3KQ85	;post-embryonic development,regulation of skeletal muscle contraction,corpus callosum morphogenesis,third ventricle development,psychomotor behavior,camera-type eye morphogenesis,cognition;	;cytoplasm,nuclear speck;	;molecular_function,protein binding;	0%;0%;0%	0.739986	FALSE	FALSE	0	0	0	0.709406	0.0380711	0	NA	NA	0	0	0	NA
439	Treated	18549	2866	4	0.15024	15193	C12orf57	1	F5GXW5;Q99622;U3KQ85	F5GXW5_HUMAN;C10_HUMAN;U3KQ85_HUMAN	F5GXW5;Q99622;U3KQ85	;post-embryonic development,regulation of skeletal muscle contraction,corpus callosum morphogenesis,third ventricle development,psychomotor behavior,camera-type eye morphogenesis,cognition;	;cytoplasm,nuclear speck;	;molecular_function,protein binding;	0%;0%;0%	0.739986	FALSE	FALSE	0	0	0	0.709406	0.0380711	0	NA	NA	0	0	0	NA
440	Treated	14608	2582	5	0.0849471	12829	C12orf57	1	F5GXW5;Q99622;U3KQ85	F5GXW5_HUMAN;C10_HUMAN;U3KQ85_HUMAN	F5GXW5;Q99622;U3KQ85	;post-embryonic development,regulation of skeletal muscle contraction,corpus callosum morphogenesis,third ventricle development,psychomotor behavior,camera-type eye morphogenesis,cognition;	;cytoplasm,nuclear speck;	;molecular_function,protein binding;	0%;0%;0%	0.739986	FALSE	FALSE	0	0	0	0.709406	0.0380711	0	NA	NA	0	0	0	NA
441	Control	21185	2977	1	0.0771799	17141	TRAPPC4	2	E9PN70;Q9Y296	E9PN70_HUMAN;TPPC4_HUMAN	E9PN70;Q9Y296	;ER to Golgi vesicle-mediated transport,autophagy,dendrite development,COPII vesicle coating	;Golgi membrane,endoplasmic reticulum,Golgi stack,cytosol,synaptic vesicle,dendrite,synapse,postsynaptic membrane,TRAPP complex	;protein binding	0%;0%	0.740276	FALSE	FALSE	0	0	0	0.707794	0.0379965	0	NA	NA	0	0	0	NA
442	Control	18946	2876	2	0.0759068	15622	TRAPPC4	2	E9PN70;Q9Y296	E9PN70_HUMAN;TPPC4_HUMAN	E9PN70;Q9Y296	;ER to Golgi vesicle-mediated transport,autophagy,dendrite development,COPII vesicle coating	;Golgi membrane,endoplasmic reticulum,Golgi stack,cytosol,synaptic vesicle,dendrite,synapse,postsynaptic membrane,TRAPP complex	;protein binding	0%;0%	0.740276	FALSE	FALSE	0	0	0	0.707794	0.0379965	0	NA	NA	0	0	0	NA
443	Control	17941	2810	3	0.132753	14527	TRAPPC4	2	E9PN70;Q9Y296	E9PN70_HUMAN;TPPC4_HUMAN	E9PN70;Q9Y296	;ER to Golgi vesicle-mediated transport,autophagy,dendrite development,COPII vesicle coating	;Golgi membrane,endoplasmic reticulum,Golgi stack,cytosol,synaptic vesicle,dendrite,synapse,postsynaptic membrane,TRAPP complex	;protein binding	0%;0%	0.740276	FALSE	FALSE	0	0	0	0.707794	0.0379965	0	NA	NA	0	0	0	NA
444	Control	19616	2917	4	0.0671666	15943	TRAPPC4	2	E9PN70;Q9Y296	E9PN70_HUMAN;TPPC4_HUMAN	E9PN70;Q9Y296	;ER to Golgi vesicle-mediated transport,autophagy,dendrite development,COPII vesicle coating	;Golgi membrane,endoplasmic reticulum,Golgi stack,cytosol,synaptic vesicle,dendrite,synapse,postsynaptic membrane,TRAPP complex	;protein binding	0%;0%	0.740276	FALSE	FALSE	0	0	0	0.707794	0.0379965	0	NA	NA	0	0	0	NA
445	Control	20029	2954	5	0.11024	16293	TRAPPC4	2	E9PN70;Q9Y296	E9PN70_HUMAN;TPPC4_HUMAN	E9PN70;Q9Y296	;ER to Golgi vesicle-mediated transport,autophagy,dendrite development,COPII vesicle coating	;Golgi membrane,endoplasmic reticulum,Golgi stack,cytosol,synaptic vesicle,dendrite,synapse,postsynaptic membrane,TRAPP complex	;protein binding	0%;0%	0.740276	FALSE	FALSE	0	0	0	0.707794	0.0379965	0	NA	NA	0	0	0	NA
446	Treated	18001	2837	1	0.146924	14676	TRAPPC4	2	E9PN70;Q9Y296	E9PN70_HUMAN;TPPC4_HUMAN	E9PN70;Q9Y296	;ER to Golgi vesicle-mediated transport,autophagy,dendrite development,COPII vesicle coating	;Golgi membrane,endoplasmic reticulum,Golgi stack,cytosol,synaptic vesicle,dendrite,synapse,postsynaptic membrane,TRAPP complex	;protein binding	0%;0%	0.740276	FALSE	FALSE	0	0	0	0.707794	0.0379965	0	NA	NA	0	0	0	NA
447	Treated	14539	2425	2	0.262762	12039	TRAPPC4	2	E9PN70;Q9Y296	E9PN70_HUMAN;TPPC4_HUMAN	E9PN70;Q9Y296	;ER to Golgi vesicle-mediated transport,autophagy,dendrite development,COPII vesicle coating	;Golgi membrane,endoplasmic reticulum,Golgi stack,cytosol,synaptic vesicle,dendrite,synapse,postsynaptic membrane,TRAPP complex	;protein binding	0%;0%	0.740276	FALSE	FALSE	0	0	0	0.707794	0.0379965	0	NA	NA	0	0	0	NA
448	Treated	18771	2825	3	0.0627697	15276	TRAPPC4	2	E9PN70;Q9Y296	E9PN70_HUMAN;TPPC4_HUMAN	E9PN70;Q9Y296	;ER to Golgi vesicle-mediated transport,autophagy,dendrite development,COPII vesicle coating	;Golgi membrane,endoplasmic reticulum,Golgi stack,cytosol,synaptic vesicle,dendrite,synapse,postsynaptic membrane,TRAPP complex	;protein binding	0%;0%	0.740276	FALSE	FALSE	0	0	0	0.707794	0.0379965	0	NA	NA	0	0	0	NA
449	Treated	18549	2866	4	0.105038	15193	TRAPPC4	2	E9PN70;Q9Y296	E9PN70_HUMAN;TPPC4_HUMAN	E9PN70;Q9Y296	;ER to Golgi vesicle-mediated transport,autophagy,dendrite development,COPII vesicle coating	;Golgi membrane,endoplasmic reticulum,Golgi stack,cytosol,synaptic vesicle,dendrite,synapse,postsynaptic membrane,TRAPP complex	;protein binding	0%;0%	0.740276	FALSE	FALSE	0	0	0	0.707794	0.0379965	0	NA	NA	0	0	0	NA
450	Treated	14608	2582	5	0.16393	12829	TRAPPC4	2	E9PN70;Q9Y296	E9PN70_HUMAN;TPPC4_HUMAN	E9PN70;Q9Y296	;ER to Golgi vesicle-mediated transport,autophagy,dendrite development,COPII vesicle coating	;Golgi membrane,endoplasmic reticulum,Golgi stack,cytosol,synaptic vesicle,dendrite,synapse,postsynaptic membrane,TRAPP complex	;protein binding	0%;0%	0.740276	FALSE	FALSE	0	0	0	0.707794	0.0379965	0	NA	NA	0	0	0	NA
451	Control	21185	2977	1	0.079811	17141	NRBF2	1	Q96F24	NRBF2_HUMAN	Q96F24	transcription initiation from RNA polymerase II promoter,autophagy,response to endoplasmic reticulum stress,regulation of lipid kinase activity	nucleoplasm,cytoplasm,autophagosome,cytoplasmic vesicle	protein binding	0	0.74087	FALSE	FALSE	0	0	0	0.704484	0.0378306	0	NA	NA	0	0	0	NA
452	Control	18946	2876	2	0.0541693	15622	NRBF2	1	Q96F24	NRBF2_HUMAN	Q96F24	transcription initiation from RNA polymerase II promoter,autophagy,response to endoplasmic reticulum stress,regulation of lipid kinase activity	nucleoplasm,cytoplasm,autophagosome,cytoplasmic vesicle	protein binding	0	0.74087	FALSE	FALSE	0	0	0	0.704484	0.0378306	0	NA	NA	0	0	0	NA
453	Control	17941	2810	3	0.128952	14527	NRBF2	1	Q96F24	NRBF2_HUMAN	Q96F24	transcription initiation from RNA polymerase II promoter,autophagy,response to endoplasmic reticulum stress,regulation of lipid kinase activity	nucleoplasm,cytoplasm,autophagosome,cytoplasmic vesicle	protein binding	0	0.74087	FALSE	FALSE	0	0	0	0.704484	0.0378306	0	NA	NA	0	0	0	NA
454	Control	19616	2917	4	0.129561	15943	NRBF2	1	Q96F24	NRBF2_HUMAN	Q96F24	transcription initiation from RNA polymerase II promoter,autophagy,response to endoplasmic reticulum stress,regulation of lipid kinase activity	nucleoplasm,cytoplasm,autophagosome,cytoplasmic vesicle	protein binding	0	0.74087	FALSE	FALSE	0	0	0	0.704484	0.0378306	0	NA	NA	0	0	0	NA
455	Control	20029	2954	5	0.0624055	16293	NRBF2	1	Q96F24	NRBF2_HUMAN	Q96F24	transcription initiation from RNA polymerase II promoter,autophagy,response to endoplasmic reticulum stress,regulation of lipid kinase activity	nucleoplasm,cytoplasm,autophagosome,cytoplasmic vesicle	protein binding	0	0.74087	FALSE	FALSE	0	0	0	0.704484	0.0378306	0	NA	NA	0	0	0	NA
456	Treated	18001	2837	1	0.161241	14676	NRBF2	1	Q96F24	NRBF2_HUMAN	Q96F24	transcription initiation from RNA polymerase II promoter,autophagy,response to endoplasmic reticulum stress,regulation of lipid kinase activity	nucleoplasm,cytoplasm,autophagosome,cytoplasmic vesicle	protein binding	0	0.74087	FALSE	FALSE	0	0	0	0.704484	0.0378306	0	NA	NA	0	0	0	NA
457	Treated	14539	2425	2	0.2871	12039	NRBF2	1	Q96F24	NRBF2_HUMAN	Q96F24	transcription initiation from RNA polymerase II promoter,autophagy,response to endoplasmic reticulum stress,regulation of lipid kinase activity	nucleoplasm,cytoplasm,autophagosome,cytoplasmic vesicle	protein binding	0	0.74087	FALSE	FALSE	0	0	0	0.704484	0.0378306	0	NA	NA	0	0	0	NA
458	Treated	18771	2825	3	0.133396	15276	NRBF2	1	Q96F24	NRBF2_HUMAN	Q96F24	transcription initiation from RNA polymerase II promoter,autophagy,response to endoplasmic reticulum stress,regulation of lipid kinase activity	nucleoplasm,cytoplasm,autophagosome,cytoplasmic vesicle	protein binding	0	0.74087	FALSE	FALSE	0	0	0	0.704484	0.0378306	0	NA	NA	0	0	0	NA
459	Treated	18549	2866	4	0.0657503	15193	NRBF2	1	Q96F24	NRBF2_HUMAN	Q96F24	transcription initiation from RNA polymerase II promoter,autophagy,response to endoplasmic reticulum stress,regulation of lipid kinase activity	nucleoplasm,cytoplasm,autophagosome,cytoplasmic vesicle	protein binding	0	0.74087	FALSE	FALSE	0	0	0	0.704484	0.0378306	0	NA	NA	0	0	0	NA
460	Treated	14608	2582	5	0.135357	12829	NRBF2	1	Q96F24	NRBF2_HUMAN	Q96F24	transcription initiation from RNA polymerase II promoter,autophagy,response to endoplasmic reticulum stress,regulation of lipid kinase activity	nucleoplasm,cytoplasm,autophagosome,cytoplasmic vesicle	protein binding	0	0.74087	FALSE	FALSE	0	0	0	0.704484	0.0378306	0	NA	NA	0	0	0	NA
461	Control	21185	2977	1	0.103075	17141	;SMC4;SMC4;SMC4;SMC4;SMC4;SMC4	1	B3KXX5;C9JR83;E9PD53;Q58F29;Q6NSG3;Q6P169;Q9NTJ3	B3KXX5_HUMAN;C9JR83_HUMAN;E9PD53_HUMAN;Q58F29_HUMAN;Q6NSG3_HUMAN;Q6P169_HUMAN;SMC4_HUMAN	B3KXX5;C9JR83;E9PD53;Q58F29;Q6NSG3;Q6P169;Q9NTJ3	;;;;;;mitotic sister chromatid segregation,mitotic chromosome condensation,meiotic chromosome condensation,meiotic chromosome segregation,cell division,kinetochore organization	;;;;;;chromosome, centromeric region,nucleus,nucleoplasm,cytosol,nuclear speck,condensin complex	;;;;;;chromatin binding,single-stranded DNA binding,protein binding,ATP binding	0%;0%;0%;0%;0%;0%;0%	0.742744	FALSE	FALSE	0	0	0	0.694015	0.03728	0	NA	NA	0	0	0	NA
462	Control	18946	2876	2	0.138875	15622	;SMC4;SMC4;SMC4;SMC4;SMC4;SMC4	1	B3KXX5;C9JR83;E9PD53;Q58F29;Q6NSG3;Q6P169;Q9NTJ3	B3KXX5_HUMAN;C9JR83_HUMAN;E9PD53_HUMAN;Q58F29_HUMAN;Q6NSG3_HUMAN;Q6P169_HUMAN;SMC4_HUMAN	B3KXX5;C9JR83;E9PD53;Q58F29;Q6NSG3;Q6P169;Q9NTJ3	;;;;;;mitotic sister chromatid segregation,mitotic chromosome condensation,meiotic chromosome condensation,meiotic chromosome segregation,cell division,kinetochore organization	;;;;;;chromosome, centromeric region,nucleus,nucleoplasm,cytosol,nuclear speck,condensin complex	;;;;;;chromatin binding,single-stranded DNA binding,protein binding,ATP binding	0%;0%;0%;0%;0%;0%;0%	0.742744	FALSE	FALSE	0	0	0	0.694015	0.03728	0	NA	NA	0	0	0	NA
463	Control	17941	2810	3	0.0618969	14527	;SMC4;SMC4;SMC4;SMC4;SMC4;SMC4	1	B3KXX5;C9JR83;E9PD53;Q58F29;Q6NSG3;Q6P169;Q9NTJ3	B3KXX5_HUMAN;C9JR83_HUMAN;E9PD53_HUMAN;Q58F29_HUMAN;Q6NSG3_HUMAN;Q6P169_HUMAN;SMC4_HUMAN	B3KXX5;C9JR83;E9PD53;Q58F29;Q6NSG3;Q6P169;Q9NTJ3	;;;;;;mitotic sister chromatid segregation,mitotic chromosome condensation,meiotic chromosome condensation,meiotic chromosome segregation,cell division,kinetochore organization	;;;;;;chromosome, centromeric region,nucleus,nucleoplasm,cytosol,nuclear speck,condensin complex	;;;;;;chromatin binding,single-stranded DNA binding,protein binding,ATP binding	0%;0%;0%;0%;0%;0%;0%	0.742744	FALSE	FALSE	0	0	0	0.694015	0.03728	0	NA	NA	0	0	0	NA
464	Control	19616	2917	4	0.111077	15943	;SMC4;SMC4;SMC4;SMC4;SMC4;SMC4	1	B3KXX5;C9JR83;E9PD53;Q58F29;Q6NSG3;Q6P169;Q9NTJ3	B3KXX5_HUMAN;C9JR83_HUMAN;E9PD53_HUMAN;Q58F29_HUMAN;Q6NSG3_HUMAN;Q6P169_HUMAN;SMC4_HUMAN	B3KXX5;C9JR83;E9PD53;Q58F29;Q6NSG3;Q6P169;Q9NTJ3	;;;;;;mitotic sister chromatid segregation,mitotic chromosome condensation,meiotic chromosome condensation,meiotic chromosome segregation,cell division,kinetochore organization	;;;;;;chromosome, centromeric region,nucleus,nucleoplasm,cytosol,nuclear speck,condensin complex	;;;;;;chromatin binding,single-stranded DNA binding,protein binding,ATP binding	0%;0%;0%;0%;0%;0%;0%	0.742744	FALSE	FALSE	0	0	0	0.694015	0.03728	0	NA	NA	0	0	0	NA
465	Control	20029	2954	5	0.0925859	16293	;SMC4;SMC4;SMC4;SMC4;SMC4;SMC4	1	B3KXX5;C9JR83;E9PD53;Q58F29;Q6NSG3;Q6P169;Q9NTJ3	B3KXX5_HUMAN;C9JR83_HUMAN;E9PD53_HUMAN;Q58F29_HUMAN;Q6NSG3_HUMAN;Q6P169_HUMAN;SMC4_HUMAN	B3KXX5;C9JR83;E9PD53;Q58F29;Q6NSG3;Q6P169;Q9NTJ3	;;;;;;mitotic sister chromatid segregation,mitotic chromosome condensation,meiotic chromosome condensation,meiotic chromosome segregation,cell division,kinetochore organization	;;;;;;chromosome, centromeric region,nucleus,nucleoplasm,cytosol,nuclear speck,condensin complex	;;;;;;chromatin binding,single-stranded DNA binding,protein binding,ATP binding	0%;0%;0%;0%;0%;0%;0%	0.742744	FALSE	FALSE	0	0	0	0.694015	0.03728	0	NA	NA	0	0	0	NA
466	Treated	18001	2837	1	0.157146	14676	;SMC4;SMC4;SMC4;SMC4;SMC4;SMC4	1	B3KXX5;C9JR83;E9PD53;Q58F29;Q6NSG3;Q6P169;Q9NTJ3	B3KXX5_HUMAN;C9JR83_HUMAN;E9PD53_HUMAN;Q58F29_HUMAN;Q6NSG3_HUMAN;Q6P169_HUMAN;SMC4_HUMAN	B3KXX5;C9JR83;E9PD53;Q58F29;Q6NSG3;Q6P169;Q9NTJ3	;;;;;;mitotic sister chromatid segregation,mitotic chromosome condensation,meiotic chromosome condensation,meiotic chromosome segregation,cell division,kinetochore organization	;;;;;;chromosome, centromeric region,nucleus,nucleoplasm,cytosol,nuclear speck,condensin complex	;;;;;;chromatin binding,single-stranded DNA binding,protein binding,ATP binding	0%;0%;0%;0%;0%;0%;0%	0.742744	FALSE	FALSE	0	0	0	0.694015	0.03728	0	NA	NA	0	0	0	NA
467	Treated	14539	2425	2	0.200564	12039	;SMC4;SMC4;SMC4;SMC4;SMC4;SMC4	1	B3KXX5;C9JR83;E9PD53;Q58F29;Q6NSG3;Q6P169;Q9NTJ3	B3KXX5_HUMAN;C9JR83_HUMAN;E9PD53_HUMAN;Q58F29_HUMAN;Q6NSG3_HUMAN;Q6P169_HUMAN;SMC4_HUMAN	B3KXX5;C9JR83;E9PD53;Q58F29;Q6NSG3;Q6P169;Q9NTJ3	;;;;;;mitotic sister chromatid segregation,mitotic chromosome condensation,meiotic chromosome condensation,meiotic chromosome segregation,cell division,kinetochore organization	;;;;;;chromosome, centromeric region,nucleus,nucleoplasm,cytosol,nuclear speck,condensin complex	;;;;;;chromatin binding,single-stranded DNA binding,protein binding,ATP binding	0%;0%;0%;0%;0%;0%;0%	0.742744	FALSE	FALSE	0	0	0	0.694015	0.03728	0	NA	NA	0	0	0	NA
468	Treated	18771	2825	3	0.133495	15276	;SMC4;SMC4;SMC4;SMC4;SMC4;SMC4	1	B3KXX5;C9JR83;E9PD53;Q58F29;Q6NSG3;Q6P169;Q9NTJ3	B3KXX5_HUMAN;C9JR83_HUMAN;E9PD53_HUMAN;Q58F29_HUMAN;Q6NSG3_HUMAN;Q6P169_HUMAN;SMC4_HUMAN	B3KXX5;C9JR83;E9PD53;Q58F29;Q6NSG3;Q6P169;Q9NTJ3	;;;;;;mitotic sister chromatid segregation,mitotic chromosome condensation,meiotic chromosome condensation,meiotic chromosome segregation,cell division,kinetochore organization	;;;;;;chromosome, centromeric region,nucleus,nucleoplasm,cytosol,nuclear speck,condensin complex	;;;;;;chromatin binding,single-stranded DNA binding,protein binding,ATP binding	0%;0%;0%;0%;0%;0%;0%	0.742744	FALSE	FALSE	0	0	0	0.694015	0.03728	0	NA	NA	0	0	0	NA
469	Treated	18549	2866	4	0.111883	15193	;SMC4;SMC4;SMC4;SMC4;SMC4;SMC4	1	B3KXX5;C9JR83;E9PD53;Q58F29;Q6NSG3;Q6P169;Q9NTJ3	B3KXX5_HUMAN;C9JR83_HUMAN;E9PD53_HUMAN;Q58F29_HUMAN;Q6NSG3_HUMAN;Q6P169_HUMAN;SMC4_HUMAN	B3KXX5;C9JR83;E9PD53;Q58F29;Q6NSG3;Q6P169;Q9NTJ3	;;;;;;mitotic sister chromatid segregation,mitotic chromosome condensation,meiotic chromosome condensation,meiotic chromosome segregation,cell division,kinetochore organization	;;;;;;chromosome, centromeric region,nucleus,nucleoplasm,cytosol,nuclear speck,condensin complex	;;;;;;chromatin binding,single-stranded DNA binding,protein binding,ATP binding	0%;0%;0%;0%;0%;0%;0%	0.742744	FALSE	FALSE	0	0	0	0.694015	0.03728	0	NA	NA	0	0	0	NA
470	Treated	14608	2582	5	0.224003	12829	;SMC4;SMC4;SMC4;SMC4;SMC4;SMC4	1	B3KXX5;C9JR83;E9PD53;Q58F29;Q6NSG3;Q6P169;Q9NTJ3	B3KXX5_HUMAN;C9JR83_HUMAN;E9PD53_HUMAN;Q58F29_HUMAN;Q6NSG3_HUMAN;Q6P169_HUMAN;SMC4_HUMAN	B3KXX5;C9JR83;E9PD53;Q58F29;Q6NSG3;Q6P169;Q9NTJ3	;;;;;;mitotic sister chromatid segregation,mitotic chromosome condensation,meiotic chromosome condensation,meiotic chromosome segregation,cell division,kinetochore organization	;;;;;;chromosome, centromeric region,nucleus,nucleoplasm,cytosol,nuclear speck,condensin complex	;;;;;;chromatin binding,single-stranded DNA binding,protein binding,ATP binding	0%;0%;0%;0%;0%;0%;0%	0.742744	FALSE	FALSE	0	0	0	0.694015	0.03728	0	NA	NA	0	0	0	NA
471	Control	21185	2977	1	0.0637314	17141	GTF2A1	1	P52655	TF2AA_HUMAN	P52655	transcription from RNA polymerase II promoter,transcription initiation from RNA polymerase II promoter,snRNA transcription from RNA polymerase II promoter	nucleoplasm,cytosol,transcription factor TFIID complex,transcription factor TFIIA complex,transcriptional preinitiation complex	RNA polymerase II core promoter sequence-specific DNA binding,DNA binding,protein binding,transcription factor binding,obsolete general RNA polymerase II transcription factor activity,TBP-class protein binding,protein heterodimerization activity,RNA polymerase II sequence-specific DNA binding transcription factor binding	0	0.743189	FALSE	FALSE	0	0	0	0.691519	0.0371575	0	NA	NA	0	0	0	NA
472	Control	18946	2876	2	0.132173	15622	GTF2A1	1	P52655	TF2AA_HUMAN	P52655	transcription from RNA polymerase II promoter,transcription initiation from RNA polymerase II promoter,snRNA transcription from RNA polymerase II promoter	nucleoplasm,cytosol,transcription factor TFIID complex,transcription factor TFIIA complex,transcriptional preinitiation complex	RNA polymerase II core promoter sequence-specific DNA binding,DNA binding,protein binding,transcription factor binding,obsolete general RNA polymerase II transcription factor activity,TBP-class protein binding,protein heterodimerization activity,RNA polymerase II sequence-specific DNA binding transcription factor binding	0	0.743189	FALSE	FALSE	0	0	0	0.691519	0.0371575	0	NA	NA	0	0	0	NA
473	Control	17941	2810	3	0.0614864	14527	GTF2A1	1	P52655	TF2AA_HUMAN	P52655	transcription from RNA polymerase II promoter,transcription initiation from RNA polymerase II promoter,snRNA transcription from RNA polymerase II promoter	nucleoplasm,cytosol,transcription factor TFIID complex,transcription factor TFIIA complex,transcriptional preinitiation complex	RNA polymerase II core promoter sequence-specific DNA binding,DNA binding,protein binding,transcription factor binding,obsolete general RNA polymerase II transcription factor activity,TBP-class protein binding,protein heterodimerization activity,RNA polymerase II sequence-specific DNA binding transcription factor binding	0	0.743189	FALSE	FALSE	0	0	0	0.691519	0.0371575	0	NA	NA	0	0	0	NA
474	Control	19616	2917	4	0.109156	15943	GTF2A1	1	P52655	TF2AA_HUMAN	P52655	transcription from RNA polymerase II promoter,transcription initiation from RNA polymerase II promoter,snRNA transcription from RNA polymerase II promoter	nucleoplasm,cytosol,transcription factor TFIID complex,transcription factor TFIIA complex,transcriptional preinitiation complex	RNA polymerase II core promoter sequence-specific DNA binding,DNA binding,protein binding,transcription factor binding,obsolete general RNA polymerase II transcription factor activity,TBP-class protein binding,protein heterodimerization activity,RNA polymerase II sequence-specific DNA binding transcription factor binding	0	0.743189	FALSE	FALSE	0	0	0	0.691519	0.0371575	0	NA	NA	0	0	0	NA
475	Control	20029	2954	5	0.0703903	16293	GTF2A1	1	P52655	TF2AA_HUMAN	P52655	transcription from RNA polymerase II promoter,transcription initiation from RNA polymerase II promoter,snRNA transcription from RNA polymerase II promoter	nucleoplasm,cytosol,transcription factor TFIID complex,transcription factor TFIIA complex,transcriptional preinitiation complex	RNA polymerase II core promoter sequence-specific DNA binding,DNA binding,protein binding,transcription factor binding,obsolete general RNA polymerase II transcription factor activity,TBP-class protein binding,protein heterodimerization activity,RNA polymerase II sequence-specific DNA binding transcription factor binding	0	0.743189	FALSE	FALSE	0	0	0	0.691519	0.0371575	0	NA	NA	0	0	0	NA
476	Treated	18001	2837	1	0.154853	14676	GTF2A1	1	P52655	TF2AA_HUMAN	P52655	transcription from RNA polymerase II promoter,transcription initiation from RNA polymerase II promoter,snRNA transcription from RNA polymerase II promoter	nucleoplasm,cytosol,transcription factor TFIID complex,transcription factor TFIIA complex,transcriptional preinitiation complex	RNA polymerase II core promoter sequence-specific DNA binding,DNA binding,protein binding,transcription factor binding,obsolete general RNA polymerase II transcription factor activity,TBP-class protein binding,protein heterodimerization activity,RNA polymerase II sequence-specific DNA binding transcription factor binding	0	0.743189	FALSE	FALSE	0	0	0	0.691519	0.0371575	0	NA	NA	0	0	0	NA
477	Treated	14539	2425	2	0.187784	12039	GTF2A1	1	P52655	TF2AA_HUMAN	P52655	transcription from RNA polymerase II promoter,transcription initiation from RNA polymerase II promoter,snRNA transcription from RNA polymerase II promoter	nucleoplasm,cytosol,transcription factor TFIID complex,transcription factor TFIIA complex,transcriptional preinitiation complex	RNA polymerase II core promoter sequence-specific DNA binding,DNA binding,protein binding,transcription factor binding,obsolete general RNA polymerase II transcription factor activity,TBP-class protein binding,protein heterodimerization activity,RNA polymerase II sequence-specific DNA binding transcription factor binding	0	0.743189	FALSE	FALSE	0	0	0	0.691519	0.0371575	0	NA	NA	0	0	0	NA
478	Treated	18771	2825	3	0.13248	15276	GTF2A1	1	P52655	TF2AA_HUMAN	P52655	transcription from RNA polymerase II promoter,transcription initiation from RNA polymerase II promoter,snRNA transcription from RNA polymerase II promoter	nucleoplasm,cytosol,transcription factor TFIID complex,transcription factor TFIIA complex,transcriptional preinitiation complex	RNA polymerase II core promoter sequence-specific DNA binding,DNA binding,protein binding,transcription factor binding,obsolete general RNA polymerase II transcription factor activity,TBP-class protein binding,protein heterodimerization activity,RNA polymerase II sequence-specific DNA binding transcription factor binding	0	0.743189	FALSE	FALSE	0	0	0	0.691519	0.0371575	0	NA	NA	0	0	0	NA
479	Treated	18549	2866	4	0.102525	15193	GTF2A1	1	P52655	TF2AA_HUMAN	P52655	transcription from RNA polymerase II promoter,transcription initiation from RNA polymerase II promoter,snRNA transcription from RNA polymerase II promoter	nucleoplasm,cytosol,transcription factor TFIID complex,transcription factor TFIIA complex,transcriptional preinitiation complex	RNA polymerase II core promoter sequence-specific DNA binding,DNA binding,protein binding,transcription factor binding,obsolete general RNA polymerase II transcription factor activity,TBP-class protein binding,protein heterodimerization activity,RNA polymerase II sequence-specific DNA binding transcription factor binding	0	0.743189	FALSE	FALSE	0	0	0	0.691519	0.0371575	0	NA	NA	0	0	0	NA
480	Treated	14608	2582	5	0.182056	12829	GTF2A1	1	P52655	TF2AA_HUMAN	P52655	transcription from RNA polymerase II promoter,transcription initiation from RNA polymerase II promoter,snRNA transcription from RNA polymerase II promoter	nucleoplasm,cytosol,transcription factor TFIID complex,transcription factor TFIIA complex,transcriptional preinitiation complex	RNA polymerase II core promoter sequence-specific DNA binding,DNA binding,protein binding,transcription factor binding,obsolete general RNA polymerase II transcription factor activity,TBP-class protein binding,protein heterodimerization activity,RNA polymerase II sequence-specific DNA binding transcription factor binding	0	0.743189	FALSE	FALSE	0	0	0	0.691519	0.0371575	0	NA	NA	0	0	0	NA
481	Control	21185	2977	1	0.0873622	17141	NA	1	Q6ZNF7	Q6ZNF7_HUMAN	Q6ZNF7	NA	NA	NA	0	0.744227	FALSE	FALSE	0	0	0	0.685687	0.0368557	0	NA	NA	0	0	0	NA
482	Control	18946	2876	2	0.107871	15622	NA	1	Q6ZNF7	Q6ZNF7_HUMAN	Q6ZNF7	NA	NA	NA	0	0.744227	FALSE	FALSE	0	0	0	0.685687	0.0368557	0	NA	NA	0	0	0	NA
483	Control	17941	2810	3	0.0604449	14527	NA	1	Q6ZNF7	Q6ZNF7_HUMAN	Q6ZNF7	NA	NA	NA	0	0.744227	FALSE	FALSE	0	0	0	0.685687	0.0368557	0	NA	NA	0	0	0	NA
484	Control	19616	2917	4	0.0733296	15943	NA	1	Q6ZNF7	Q6ZNF7_HUMAN	Q6ZNF7	NA	NA	NA	0	0.744227	FALSE	FALSE	0	0	0	0.685687	0.0368557	0	NA	NA	0	0	0	NA
485	Control	20029	2954	5	0.116386	16293	NA	1	Q6ZNF7	Q6ZNF7_HUMAN	Q6ZNF7	NA	NA	NA	0	0.744227	FALSE	FALSE	0	0	0	0.685687	0.0368557	0	NA	NA	0	0	0	NA
486	Treated	18001	2837	1	0.155022	14676	NA	1	Q6ZNF7	Q6ZNF7_HUMAN	Q6ZNF7	NA	NA	NA	0	0.744227	FALSE	FALSE	0	0	0	0.685687	0.0368557	0	NA	NA	0	0	0	NA
487	Treated	14539	2425	2	0.259118	12039	NA	1	Q6ZNF7	Q6ZNF7_HUMAN	Q6ZNF7	NA	NA	NA	0	0.744227	FALSE	FALSE	0	0	0	0.685687	0.0368557	0	NA	NA	0	0	0	NA
488	Treated	18771	2825	3	0.162898	15276	NA	1	Q6ZNF7	Q6ZNF7_HUMAN	Q6ZNF7	NA	NA	NA	0	0.744227	FALSE	FALSE	0	0	0	0.685687	0.0368557	0	NA	NA	0	0	0	NA
489	Treated	18549	2866	4	0.104684	15193	NA	1	Q6ZNF7	Q6ZNF7_HUMAN	Q6ZNF7	NA	NA	NA	0	0.744227	FALSE	FALSE	0	0	0	0.685687	0.0368557	0	NA	NA	0	0	0	NA
490	Treated	14608	2582	5	0.22236	12829	NA	1	Q6ZNF7	Q6ZNF7_HUMAN	Q6ZNF7	NA	NA	NA	0	0.744227	FALSE	FALSE	0	0	0	0.685687	0.0368557	0	NA	NA	0	0	0	NA
491	Control	21185	2977	1	0.036045	17141	TAB2	1	Q9NYJ8;U3KQ62	TAB2_HUMAN;U3KQ62_HUMAN	Q9NYJ8;U3KQ62	activation of MAPK activity,stimulatory C-type lectin receptor signaling pathway,cytoplasmic pattern recognition receptor signaling pathway,MyD88-dependent toll-like receptor signaling pathway,I-kappaB kinase/NF-kappaB signaling,JNK cascade,heart development,negative regulation of autophagy,response to lipopolysaccharide,Fc-epsilon receptor signaling pathway,positive regulation of I-kappaB kinase…	nucleoplasm,cytosol,plasma membrane,endosome membrane;	protein binding,zinc ion binding,ubiquitin binding,K63-linked polyubiquitin binding;	0%;0%	0.744383	TRUE	FALSE	0	0	0	0.68481	0.03682	0	NA	NA	0	0	0	NA
492	Control	18946	2876	2	0.0516677	15622	TAB2	1	Q9NYJ8;U3KQ62	TAB2_HUMAN;U3KQ62_HUMAN	Q9NYJ8;U3KQ62	activation of MAPK activity,stimulatory C-type lectin receptor signaling pathway,cytoplasmic pattern recognition receptor signaling pathway,MyD88-dependent toll-like receptor signaling pathway,I-kappaB kinase/NF-kappaB signaling,JNK cascade,heart development,negative regulation of autophagy,response to lipopolysaccharide,Fc-epsilon receptor signaling pathway,positive regulation of I-kappaB kinase…	nucleoplasm,cytosol,plasma membrane,endosome membrane;	protein binding,zinc ion binding,ubiquitin binding,K63-linked polyubiquitin binding;	0%;0%	0.744383	TRUE	FALSE	0	0	0	0.68481	0.03682	0	NA	NA	0	0	0	NA
493	Control	17941	2810	3	0.141058	14527	TAB2	1	Q9NYJ8;U3KQ62	TAB2_HUMAN;U3KQ62_HUMAN	Q9NYJ8;U3KQ62	activation of MAPK activity,stimulatory C-type lectin receptor signaling pathway,cytoplasmic pattern recognition receptor signaling pathway,MyD88-dependent toll-like receptor signaling pathway,I-kappaB kinase/NF-kappaB signaling,JNK cascade,heart development,negative regulation of autophagy,response to lipopolysaccharide,Fc-epsilon receptor signaling pathway,positive regulation of I-kappaB kinase…	nucleoplasm,cytosol,plasma membrane,endosome membrane;	protein binding,zinc ion binding,ubiquitin binding,K63-linked polyubiquitin binding;	0%;0%	0.744383	TRUE	FALSE	0	0	0	0.68481	0.03682	0	NA	NA	0	0	0	NA
494	Control	19616	2917	4	0.115004	15943	TAB2	1	Q9NYJ8;U3KQ62	TAB2_HUMAN;U3KQ62_HUMAN	Q9NYJ8;U3KQ62	activation of MAPK activity,stimulatory C-type lectin receptor signaling pathway,cytoplasmic pattern recognition receptor signaling pathway,MyD88-dependent toll-like receptor signaling pathway,I-kappaB kinase/NF-kappaB signaling,JNK cascade,heart development,negative regulation of autophagy,response to lipopolysaccharide,Fc-epsilon receptor signaling pathway,positive regulation of I-kappaB kinase…	nucleoplasm,cytosol,plasma membrane,endosome membrane;	protein binding,zinc ion binding,ubiquitin binding,K63-linked polyubiquitin binding;	0%;0%	0.744383	TRUE	FALSE	0	0	0	0.68481	0.03682	0	NA	NA	0	0	0	NA
495	Control	20029	2954	5	0.0718593	16293	TAB2	1	Q9NYJ8;U3KQ62	TAB2_HUMAN;U3KQ62_HUMAN	Q9NYJ8;U3KQ62	activation of MAPK activity,stimulatory C-type lectin receptor signaling pathway,cytoplasmic pattern recognition receptor signaling pathway,MyD88-dependent toll-like receptor signaling pathway,I-kappaB kinase/NF-kappaB signaling,JNK cascade,heart development,negative regulation of autophagy,response to lipopolysaccharide,Fc-epsilon receptor signaling pathway,positive regulation of I-kappaB kinase…	nucleoplasm,cytosol,plasma membrane,endosome membrane;	protein binding,zinc ion binding,ubiquitin binding,K63-linked polyubiquitin binding;	0%;0%	0.744383	TRUE	FALSE	0	0	0	0.68481	0.03682	0	NA	NA	0	0	0	NA
496	Treated	18001	2837	1	0.142268	14676	TAB2	1	Q9NYJ8;U3KQ62	TAB2_HUMAN;U3KQ62_HUMAN	Q9NYJ8;U3KQ62	activation of MAPK activity,stimulatory C-type lectin receptor signaling pathway,cytoplasmic pattern recognition receptor signaling pathway,MyD88-dependent toll-like receptor signaling pathway,I-kappaB kinase/NF-kappaB signaling,JNK cascade,heart development,negative regulation of autophagy,response to lipopolysaccharide,Fc-epsilon receptor signaling pathway,positive regulation of I-kappaB kinase…	nucleoplasm,cytosol,plasma membrane,endosome membrane;	protein binding,zinc ion binding,ubiquitin binding,K63-linked polyubiquitin binding;	0%;0%	0.744383	TRUE	FALSE	0	0	0	0.68481	0.03682	0	NA	NA	0	0	0	NA
497	Treated	14539	2425	2	0.286974	12039	TAB2	1	Q9NYJ8;U3KQ62	TAB2_HUMAN;U3KQ62_HUMAN	Q9NYJ8;U3KQ62	activation of MAPK activity,stimulatory C-type lectin receptor signaling pathway,cytoplasmic pattern recognition receptor signaling pathway,MyD88-dependent toll-like receptor signaling pathway,I-kappaB kinase/NF-kappaB signaling,JNK cascade,heart development,negative regulation of autophagy,response to lipopolysaccharide,Fc-epsilon receptor signaling pathway,positive regulation of I-kappaB kinase…	nucleoplasm,cytosol,plasma membrane,endosome membrane;	protein binding,zinc ion binding,ubiquitin binding,K63-linked polyubiquitin binding;	0%;0%	0.744383	TRUE	FALSE	0	0	0	0.68481	0.03682	0	NA	NA	0	0	0	NA
498	Treated	18771	2825	3	0.163229	15276	TAB2	1	Q9NYJ8;U3KQ62	TAB2_HUMAN;U3KQ62_HUMAN	Q9NYJ8;U3KQ62	activation of MAPK activity,stimulatory C-type lectin receptor signaling pathway,cytoplasmic pattern recognition receptor signaling pathway,MyD88-dependent toll-like receptor signaling pathway,I-kappaB kinase/NF-kappaB signaling,JNK cascade,heart development,negative regulation of autophagy,response to lipopolysaccharide,Fc-epsilon receptor signaling pathway,positive regulation of I-kappaB kinase…	nucleoplasm,cytosol,plasma membrane,endosome membrane;	protein binding,zinc ion binding,ubiquitin binding,K63-linked polyubiquitin binding;	0%;0%	0.744383	TRUE	FALSE	0	0	0	0.68481	0.03682	0	NA	NA	0	0	0	NA
499	Treated	18549	2866	4	0.104079	15193	TAB2	1	Q9NYJ8;U3KQ62	TAB2_HUMAN;U3KQ62_HUMAN	Q9NYJ8;U3KQ62	activation of MAPK activity,stimulatory C-type lectin receptor signaling pathway,cytoplasmic pattern recognition receptor signaling pathway,MyD88-dependent toll-like receptor signaling pathway,I-kappaB kinase/NF-kappaB signaling,JNK cascade,heart development,negative regulation of autophagy,response to lipopolysaccharide,Fc-epsilon receptor signaling pathway,positive regulation of I-kappaB kinase…	nucleoplasm,cytosol,plasma membrane,endosome membrane;	protein binding,zinc ion binding,ubiquitin binding,K63-linked polyubiquitin binding;	0%;0%	0.744383	TRUE	FALSE	0	0	0	0.68481	0.03682	0	NA	NA	0	0	0	NA
500	Treated	14608	2582	5	0.217323	12829	TAB2	1	Q9NYJ8;U3KQ62	TAB2_HUMAN;U3KQ62_HUMAN	Q9NYJ8;U3KQ62	activation of MAPK activity,stimulatory C-type lectin receptor signaling pathway,cytoplasmic pattern recognition receptor signaling pathway,MyD88-dependent toll-like receptor signaling pathway,I-kappaB kinase/NF-kappaB signaling,JNK cascade,heart development,negative regulation of autophagy,response to lipopolysaccharide,Fc-epsilon receptor signaling pathway,positive regulation of I-kappaB kinase…	nucleoplasm,cytosol,plasma membrane,endosome membrane;	protein binding,zinc ion binding,ubiquitin binding,K63-linked polyubiquitin binding;	0%;0%	0.744383	TRUE	FALSE	0	0	0	0.68481	0.03682	0	NA	NA	0	0	0	NA
501	Control	21185	2977	1	0.0886027	17141	BRAT1	1	Q6PJG6	BRAT1_HUMAN	Q6PJG6	positive regulation of protein phosphorylation,glucose metabolic process,apoptotic process,cellular response to DNA damage stimulus,cell proliferation,response to ionizing radiation,cell migration,positive regulation of cell growth,mitochondrion localization	nucleus,nucleoplasm,cytoplasm,membrane	protein binding	0	0.745753	TRUE	FALSE	0	0	0	0.677091	0.0364164	0	NA	NA	0	0	0	NA
502	Control	18946	2876	2	0.140641	15622	BRAT1	1	Q6PJG6	BRAT1_HUMAN	Q6PJG6	positive regulation of protein phosphorylation,glucose metabolic process,apoptotic process,cellular response to DNA damage stimulus,cell proliferation,response to ionizing radiation,cell migration,positive regulation of cell growth,mitochondrion localization	nucleus,nucleoplasm,cytoplasm,membrane	protein binding	0	0.745753	TRUE	FALSE	0	0	0	0.677091	0.0364164	0	NA	NA	0	0	0	NA
503	Control	17941	2810	3	0.133045	14527	BRAT1	1	Q6PJG6	BRAT1_HUMAN	Q6PJG6	positive regulation of protein phosphorylation,glucose metabolic process,apoptotic process,cellular response to DNA damage stimulus,cell proliferation,response to ionizing radiation,cell migration,positive regulation of cell growth,mitochondrion localization	nucleus,nucleoplasm,cytoplasm,membrane	protein binding	0	0.745753	TRUE	FALSE	0	0	0	0.677091	0.0364164	0	NA	NA	0	0	0	NA
504	Control	19616	2917	4	0.0445067	15943	BRAT1	1	Q6PJG6	BRAT1_HUMAN	Q6PJG6	positive regulation of protein phosphorylation,glucose metabolic process,apoptotic process,cellular response to DNA damage stimulus,cell proliferation,response to ionizing radiation,cell migration,positive regulation of cell growth,mitochondrion localization	nucleus,nucleoplasm,cytoplasm,membrane	protein binding	0	0.745753	TRUE	FALSE	0	0	0	0.677091	0.0364164	0	NA	NA	0	0	0	NA
505	Control	20029	2954	5	0.105958	16293	BRAT1	1	Q6PJG6	BRAT1_HUMAN	Q6PJG6	positive regulation of protein phosphorylation,glucose metabolic process,apoptotic process,cellular response to DNA damage stimulus,cell proliferation,response to ionizing radiation,cell migration,positive regulation of cell growth,mitochondrion localization	nucleus,nucleoplasm,cytoplasm,membrane	protein binding	0	0.745753	TRUE	FALSE	0	0	0	0.677091	0.0364164	0	NA	NA	0	0	0	NA
506	Treated	18001	2837	1	0.157146	14676	BRAT1	1	Q6PJG6	BRAT1_HUMAN	Q6PJG6	positive regulation of protein phosphorylation,glucose metabolic process,apoptotic process,cellular response to DNA damage stimulus,cell proliferation,response to ionizing radiation,cell migration,positive regulation of cell growth,mitochondrion localization	nucleus,nucleoplasm,cytoplasm,membrane	protein binding	0	0.745753	TRUE	FALSE	0	0	0	0.677091	0.0364164	0	NA	NA	0	0	0	NA
507	Treated	14539	2425	2	0.28431	12039	BRAT1	1	Q6PJG6	BRAT1_HUMAN	Q6PJG6	positive regulation of protein phosphorylation,glucose metabolic process,apoptotic process,cellular response to DNA damage stimulus,cell proliferation,response to ionizing radiation,cell migration,positive regulation of cell growth,mitochondrion localization	nucleus,nucleoplasm,cytoplasm,membrane	protein binding	0	0.745753	TRUE	FALSE	0	0	0	0.677091	0.0364164	0	NA	NA	0	0	0	NA
508	Treated	18771	2825	3	0.13769	15276	BRAT1	1	Q6PJG6	BRAT1_HUMAN	Q6PJG6	positive regulation of protein phosphorylation,glucose metabolic process,apoptotic process,cellular response to DNA damage stimulus,cell proliferation,response to ionizing radiation,cell migration,positive regulation of cell growth,mitochondrion localization	nucleus,nucleoplasm,cytoplasm,membrane	protein binding	0	0.745753	TRUE	FALSE	0	0	0	0.677091	0.0364164	0	NA	NA	0	0	0	NA
509	Treated	18549	2866	4	0.109087	15193	BRAT1	1	Q6PJG6	BRAT1_HUMAN	Q6PJG6	positive regulation of protein phosphorylation,glucose metabolic process,apoptotic process,cellular response to DNA damage stimulus,cell proliferation,response to ionizing radiation,cell migration,positive regulation of cell growth,mitochondrion localization	nucleus,nucleoplasm,cytoplasm,membrane	protein binding	0	0.745753	TRUE	FALSE	0	0	0	0.677091	0.0364164	0	NA	NA	0	0	0	NA
510	Treated	14608	2582	5	0.168641	12829	BRAT1	1	Q6PJG6	BRAT1_HUMAN	Q6PJG6	positive regulation of protein phosphorylation,glucose metabolic process,apoptotic process,cellular response to DNA damage stimulus,cell proliferation,response to ionizing radiation,cell migration,positive regulation of cell growth,mitochondrion localization	nucleus,nucleoplasm,cytoplasm,membrane	protein binding	0	0.745753	TRUE	FALSE	0	0	0	0.677091	0.0364164	0	NA	NA	0	0	0	NA
511	Control	21185	2977	1	0.0423315	17141	ELAC2;;;;;ELAC2;ELAC2;ELAC2	1	A0A0S2Z5M8;B3KSU9;B3KT00;B4DT15;B4E365;E7ES68;G5E9D5;Q9BQ52	A0A0S2Z5M8_HUMAN;B3KSU9_HUMAN;B3KT00_HUMAN;B4DT15_HUMAN;B4E365_HUMAN;E7ES68_HUMAN;G5E9D5_HUMAN;RNZ2_HUMAN	A0A0S2Z5M8;B3KSU9;B3KT00;B4DT15;B4E365;E7ES68;G5E9D5;Q9BQ52	;;;;;;;tRNA 3'-end processing,mitochondrial tRNA 3'-trailer cleavage, endonucleolytic,mitochondrial tRNA processing	;;;;;;;nucleus,nucleoplasm,mitochondrion,mitochondrial matrix,mitochondrial nucleoid	;;;;;;;RNA binding,tRNA-specific ribonuclease activity,metal ion binding,3'-tRNA processing endoribonuclease activity	0%;0%;0%;0%;0%;0%;0%;0%	0.746586	TRUE	FALSE	0	0	0	0.672377	0.0361742	0	NA	NA	0	0	0	NA
512	Control	18946	2876	2	0.0496493	15622	ELAC2;;;;;ELAC2;ELAC2;ELAC2	1	A0A0S2Z5M8;B3KSU9;B3KT00;B4DT15;B4E365;E7ES68;G5E9D5;Q9BQ52	A0A0S2Z5M8_HUMAN;B3KSU9_HUMAN;B3KT00_HUMAN;B4DT15_HUMAN;B4E365_HUMAN;E7ES68_HUMAN;G5E9D5_HUMAN;RNZ2_HUMAN	A0A0S2Z5M8;B3KSU9;B3KT00;B4DT15;B4E365;E7ES68;G5E9D5;Q9BQ52	;;;;;;;tRNA 3'-end processing,mitochondrial tRNA 3'-trailer cleavage, endonucleolytic,mitochondrial tRNA processing	;;;;;;;nucleus,nucleoplasm,mitochondrion,mitochondrial matrix,mitochondrial nucleoid	;;;;;;;RNA binding,tRNA-specific ribonuclease activity,metal ion binding,3'-tRNA processing endoribonuclease activity	0%;0%;0%;0%;0%;0%;0%;0%	0.746586	TRUE	FALSE	0	0	0	0.672377	0.0361742	0	NA	NA	0	0	0	NA
513	Control	17941	2810	3	0.143893	14527	ELAC2;;;;;ELAC2;ELAC2;ELAC2	1	A0A0S2Z5M8;B3KSU9;B3KT00;B4DT15;B4E365;E7ES68;G5E9D5;Q9BQ52	A0A0S2Z5M8_HUMAN;B3KSU9_HUMAN;B3KT00_HUMAN;B4DT15_HUMAN;B4E365_HUMAN;E7ES68_HUMAN;G5E9D5_HUMAN;RNZ2_HUMAN	A0A0S2Z5M8;B3KSU9;B3KT00;B4DT15;B4E365;E7ES68;G5E9D5;Q9BQ52	;;;;;;;tRNA 3'-end processing,mitochondrial tRNA 3'-trailer cleavage, endonucleolytic,mitochondrial tRNA processing	;;;;;;;nucleus,nucleoplasm,mitochondrion,mitochondrial matrix,mitochondrial nucleoid	;;;;;;;RNA binding,tRNA-specific ribonuclease activity,metal ion binding,3'-tRNA processing endoribonuclease activity	0%;0%;0%;0%;0%;0%;0%;0%	0.746586	TRUE	FALSE	0	0	0	0.672377	0.0361742	0	NA	NA	0	0	0	NA
514	Control	19616	2917	4	0.120583	15943	ELAC2;;;;;ELAC2;ELAC2;ELAC2	1	A0A0S2Z5M8;B3KSU9;B3KT00;B4DT15;B4E365;E7ES68;G5E9D5;Q9BQ52	A0A0S2Z5M8_HUMAN;B3KSU9_HUMAN;B3KT00_HUMAN;B4DT15_HUMAN;B4E365_HUMAN;E7ES68_HUMAN;G5E9D5_HUMAN;RNZ2_HUMAN	A0A0S2Z5M8;B3KSU9;B3KT00;B4DT15;B4E365;E7ES68;G5E9D5;Q9BQ52	;;;;;;;tRNA 3'-end processing,mitochondrial tRNA 3'-trailer cleavage, endonucleolytic,mitochondrial tRNA processing	;;;;;;;nucleus,nucleoplasm,mitochondrion,mitochondrial matrix,mitochondrial nucleoid	;;;;;;;RNA binding,tRNA-specific ribonuclease activity,metal ion binding,3'-tRNA processing endoribonuclease activity	0%;0%;0%;0%;0%;0%;0%;0%	0.746586	TRUE	FALSE	0	0	0	0.672377	0.0361742	0	NA	NA	0	0	0	NA
515	Control	20029	2954	5	0.100284	16293	ELAC2;;;;;ELAC2;ELAC2;ELAC2	1	A0A0S2Z5M8;B3KSU9;B3KT00;B4DT15;B4E365;E7ES68;G5E9D5;Q9BQ52	A0A0S2Z5M8_HUMAN;B3KSU9_HUMAN;B3KT00_HUMAN;B4DT15_HUMAN;B4E365_HUMAN;E7ES68_HUMAN;G5E9D5_HUMAN;RNZ2_HUMAN	A0A0S2Z5M8;B3KSU9;B3KT00;B4DT15;B4E365;E7ES68;G5E9D5;Q9BQ52	;;;;;;;tRNA 3'-end processing,mitochondrial tRNA 3'-trailer cleavage, endonucleolytic,mitochondrial tRNA processing	;;;;;;;nucleus,nucleoplasm,mitochondrion,mitochondrial matrix,mitochondrial nucleoid	;;;;;;;RNA binding,tRNA-specific ribonuclease activity,metal ion binding,3'-tRNA processing endoribonuclease activity	0%;0%;0%;0%;0%;0%;0%;0%	0.746586	TRUE	FALSE	0	0	0	0.672377	0.0361742	0	NA	NA	0	0	0	NA
516	Treated	18001	2837	1	0.150321	14676	ELAC2;;;;;ELAC2;ELAC2;ELAC2	1	A0A0S2Z5M8;B3KSU9;B3KT00;B4DT15;B4E365;E7ES68;G5E9D5;Q9BQ52	A0A0S2Z5M8_HUMAN;B3KSU9_HUMAN;B3KT00_HUMAN;B4DT15_HUMAN;B4E365_HUMAN;E7ES68_HUMAN;G5E9D5_HUMAN;RNZ2_HUMAN	A0A0S2Z5M8;B3KSU9;B3KT00;B4DT15;B4E365;E7ES68;G5E9D5;Q9BQ52	;;;;;;;tRNA 3'-end processing,mitochondrial tRNA 3'-trailer cleavage, endonucleolytic,mitochondrial tRNA processing	;;;;;;;nucleus,nucleoplasm,mitochondrion,mitochondrial matrix,mitochondrial nucleoid	;;;;;;;RNA binding,tRNA-specific ribonuclease activity,metal ion binding,3'-tRNA processing endoribonuclease activity	0%;0%;0%;0%;0%;0%;0%;0%	0.746586	TRUE	FALSE	0	0	0	0.672377	0.0361742	0	NA	NA	0	0	0	NA
517	Treated	14539	2425	2	0.29289	12039	ELAC2;;;;;ELAC2;ELAC2;ELAC2	1	A0A0S2Z5M8;B3KSU9;B3KT00;B4DT15;B4E365;E7ES68;G5E9D5;Q9BQ52	A0A0S2Z5M8_HUMAN;B3KSU9_HUMAN;B3KT00_HUMAN;B4DT15_HUMAN;B4E365_HUMAN;E7ES68_HUMAN;G5E9D5_HUMAN;RNZ2_HUMAN	A0A0S2Z5M8;B3KSU9;B3KT00;B4DT15;B4E365;E7ES68;G5E9D5;Q9BQ52	;;;;;;;tRNA 3'-end processing,mitochondrial tRNA 3'-trailer cleavage, endonucleolytic,mitochondrial tRNA processing	;;;;;;;nucleus,nucleoplasm,mitochondrion,mitochondrial matrix,mitochondrial nucleoid	;;;;;;;RNA binding,tRNA-specific ribonuclease activity,metal ion binding,3'-tRNA processing endoribonuclease activity	0%;0%;0%;0%;0%;0%;0%;0%	0.746586	TRUE	FALSE	0	0	0	0.672377	0.0361742	0	NA	NA	0	0	0	NA
518	Treated	18771	2825	3	0.168168	15276	ELAC2;;;;;ELAC2;ELAC2;ELAC2	1	A0A0S2Z5M8;B3KSU9;B3KT00;B4DT15;B4E365;E7ES68;G5E9D5;Q9BQ52	A0A0S2Z5M8_HUMAN;B3KSU9_HUMAN;B3KT00_HUMAN;B4DT15_HUMAN;B4E365_HUMAN;E7ES68_HUMAN;G5E9D5_HUMAN;RNZ2_HUMAN	A0A0S2Z5M8;B3KSU9;B3KT00;B4DT15;B4E365;E7ES68;G5E9D5;Q9BQ52	;;;;;;;tRNA 3'-end processing,mitochondrial tRNA 3'-trailer cleavage, endonucleolytic,mitochondrial tRNA processing	;;;;;;;nucleus,nucleoplasm,mitochondrion,mitochondrial matrix,mitochondrial nucleoid	;;;;;;;RNA binding,tRNA-specific ribonuclease activity,metal ion binding,3'-tRNA processing endoribonuclease activity	0%;0%;0%;0%;0%;0%;0%;0%	0.746586	TRUE	FALSE	0	0	0	0.672377	0.0361742	0	NA	NA	0	0	0	NA
519	Treated	18549	2866	4	0.147027	15193	ELAC2;;;;;ELAC2;ELAC2;ELAC2	1	A0A0S2Z5M8;B3KSU9;B3KT00;B4DT15;B4E365;E7ES68;G5E9D5;Q9BQ52	A0A0S2Z5M8_HUMAN;B3KSU9_HUMAN;B3KT00_HUMAN;B4DT15_HUMAN;B4E365_HUMAN;E7ES68_HUMAN;G5E9D5_HUMAN;RNZ2_HUMAN	A0A0S2Z5M8;B3KSU9;B3KT00;B4DT15;B4E365;E7ES68;G5E9D5;Q9BQ52	;;;;;;;tRNA 3'-end processing,mitochondrial tRNA 3'-trailer cleavage, endonucleolytic,mitochondrial tRNA processing	;;;;;;;nucleus,nucleoplasm,mitochondrion,mitochondrial matrix,mitochondrial nucleoid	;;;;;;;RNA binding,tRNA-specific ribonuclease activity,metal ion binding,3'-tRNA processing endoribonuclease activity	0%;0%;0%;0%;0%;0%;0%;0%	0.746586	TRUE	FALSE	0	0	0	0.672377	0.0361742	0	NA	NA	0	0	0	NA
520	Treated	14608	2582	5	0.235392	12829	ELAC2;;;;;ELAC2;ELAC2;ELAC2	1	A0A0S2Z5M8;B3KSU9;B3KT00;B4DT15;B4E365;E7ES68;G5E9D5;Q9BQ52	A0A0S2Z5M8_HUMAN;B3KSU9_HUMAN;B3KT00_HUMAN;B4DT15_HUMAN;B4E365_HUMAN;E7ES68_HUMAN;G5E9D5_HUMAN;RNZ2_HUMAN	A0A0S2Z5M8;B3KSU9;B3KT00;B4DT15;B4E365;E7ES68;G5E9D5;Q9BQ52	;;;;;;;tRNA 3'-end processing,mitochondrial tRNA 3'-trailer cleavage, endonucleolytic,mitochondrial tRNA processing	;;;;;;;nucleus,nucleoplasm,mitochondrion,mitochondrial matrix,mitochondrial nucleoid	;;;;;;;RNA binding,tRNA-specific ribonuclease activity,metal ion binding,3'-tRNA processing endoribonuclease activity	0%;0%;0%;0%;0%;0%;0%;0%	0.746586	TRUE	FALSE	0	0	0	0.672377	0.0361742	0	NA	NA	0	0	0	NA
521	Control	21185	2977	1	0.103867	17141	RPP38	1	P78345	RPP38_HUMAN	P78345	tRNA 5'-leader removal,rRNA processing,RNA phosphodiester bond hydrolysis, endonucleolytic	fibrillar center,nucleoplasm,nucleolus,ribonuclease MRP complex,nucleolar ribonuclease P complex,multimeric ribonuclease P complex	ribonuclease P activity,protein binding,ribonuclease P RNA binding	0	0.74675	FALSE	FALSE	0	0	0	0.671448	0.0361355	0	NA	NA	0	0	0	NA
522	Control	18946	2876	2	0.0879606	15622	RPP38	1	P78345	RPP38_HUMAN	P78345	tRNA 5'-leader removal,rRNA processing,RNA phosphodiester bond hydrolysis, endonucleolytic	fibrillar center,nucleoplasm,nucleolus,ribonuclease MRP complex,nucleolar ribonuclease P complex,multimeric ribonuclease P complex	ribonuclease P activity,protein binding,ribonuclease P RNA binding	0	0.74675	FALSE	FALSE	0	0	0	0.671448	0.0361355	0	NA	NA	0	0	0	NA
523	Control	17941	2810	3	0.144375	14527	RPP38	1	P78345	RPP38_HUMAN	P78345	tRNA 5'-leader removal,rRNA processing,RNA phosphodiester bond hydrolysis, endonucleolytic	fibrillar center,nucleoplasm,nucleolus,ribonuclease MRP complex,nucleolar ribonuclease P complex,multimeric ribonuclease P complex	ribonuclease P activity,protein binding,ribonuclease P RNA binding	0	0.74675	FALSE	FALSE	0	0	0	0.671448	0.0361355	0	NA	NA	0	0	0	NA
524	Control	19616	2917	4	0.132841	15943	RPP38	1	P78345	RPP38_HUMAN	P78345	tRNA 5'-leader removal,rRNA processing,RNA phosphodiester bond hydrolysis, endonucleolytic	fibrillar center,nucleoplasm,nucleolus,ribonuclease MRP complex,nucleolar ribonuclease P complex,multimeric ribonuclease P complex	ribonuclease P activity,protein binding,ribonuclease P RNA binding	0	0.74675	FALSE	FALSE	0	0	0	0.671448	0.0361355	0	NA	NA	0	0	0	NA
525	Control	20029	2954	5	0.12015	16293	RPP38	1	P78345	RPP38_HUMAN	P78345	tRNA 5'-leader removal,rRNA processing,RNA phosphodiester bond hydrolysis, endonucleolytic	fibrillar center,nucleoplasm,nucleolus,ribonuclease MRP complex,nucleolar ribonuclease P complex,multimeric ribonuclease P complex	ribonuclease P activity,protein binding,ribonuclease P RNA binding	0	0.74675	FALSE	FALSE	0	0	0	0.671448	0.0361355	0	NA	NA	0	0	0	NA
526	Treated	18001	2837	1	0.0524183	14676	RPP38	1	P78345	RPP38_HUMAN	P78345	tRNA 5'-leader removal,rRNA processing,RNA phosphodiester bond hydrolysis, endonucleolytic	fibrillar center,nucleoplasm,nucleolus,ribonuclease MRP complex,nucleolar ribonuclease P complex,multimeric ribonuclease P complex	ribonuclease P activity,protein binding,ribonuclease P RNA binding	0	0.74675	FALSE	FALSE	0	0	0	0.671448	0.0361355	0	NA	NA	0	0	0	NA
527	Treated	14539	2425	2	0.294383	12039	RPP38	1	P78345	RPP38_HUMAN	P78345	tRNA 5'-leader removal,rRNA processing,RNA phosphodiester bond hydrolysis, endonucleolytic	fibrillar center,nucleoplasm,nucleolus,ribonuclease MRP complex,nucleolar ribonuclease P complex,multimeric ribonuclease P complex	ribonuclease P activity,protein binding,ribonuclease P RNA binding	0	0.74675	FALSE	FALSE	0	0	0	0.671448	0.0361355	0	NA	NA	0	0	0	NA
528	Treated	18771	2825	3	0.156755	15276	RPP38	1	P78345	RPP38_HUMAN	P78345	tRNA 5'-leader removal,rRNA processing,RNA phosphodiester bond hydrolysis, endonucleolytic	fibrillar center,nucleoplasm,nucleolus,ribonuclease MRP complex,nucleolar ribonuclease P complex,multimeric ribonuclease P complex	ribonuclease P activity,protein binding,ribonuclease P RNA binding	0	0.74675	FALSE	FALSE	0	0	0	0.671448	0.0361355	0	NA	NA	0	0	0	NA
529	Treated	18549	2866	4	0.153751	15193	RPP38	1	P78345	RPP38_HUMAN	P78345	tRNA 5'-leader removal,rRNA processing,RNA phosphodiester bond hydrolysis, endonucleolytic	fibrillar center,nucleoplasm,nucleolus,ribonuclease MRP complex,nucleolar ribonuclease P complex,multimeric ribonuclease P complex	ribonuclease P activity,protein binding,ribonuclease P RNA binding	0	0.74675	FALSE	FALSE	0	0	0	0.671448	0.0361355	0	NA	NA	0	0	0	NA
530	Treated	14608	2582	5	0.237815	12829	RPP38	1	P78345	RPP38_HUMAN	P78345	tRNA 5'-leader removal,rRNA processing,RNA phosphodiester bond hydrolysis, endonucleolytic	fibrillar center,nucleoplasm,nucleolus,ribonuclease MRP complex,nucleolar ribonuclease P complex,multimeric ribonuclease P complex	ribonuclease P activity,protein binding,ribonuclease P RNA binding	0	0.74675	FALSE	FALSE	0	0	0	0.671448	0.0361355	0	NA	NA	0	0	0	NA
531	Control	21185	2977	1	0.0774571	17141	FBXO38	1	A0PJ52;Q6AZE0;Q6PIJ6	A0PJ52_HUMAN;Q6AZE0_HUMAN;FBX38_HUMAN	A0PJ52;Q6AZE0;Q6PIJ6	;;adaptive immune response,positive regulation of T cell mediated immune response to tumor cell,positive regulation of neuron projection development,SCF-dependent proteasomal ubiquitin-dependent protein catabolic process,protein K48-linked ubiquitination	;;nucleus,cytoplasm,cytosol,SCF ubiquitin ligase complex	;;protein binding	0%;0%;0%	0.747202	FALSE	FALSE	0	0	0	0.668885	0.0360088	0	NA	NA	0	0	0	NA
532	Control	18946	2876	2	0.0781583	15622	FBXO38	1	A0PJ52;Q6AZE0;Q6PIJ6	A0PJ52_HUMAN;Q6AZE0_HUMAN;FBX38_HUMAN	A0PJ52;Q6AZE0;Q6PIJ6	;;adaptive immune response,positive regulation of T cell mediated immune response to tumor cell,positive regulation of neuron projection development,SCF-dependent proteasomal ubiquitin-dependent protein catabolic process,protein K48-linked ubiquitination	;;nucleus,cytoplasm,cytosol,SCF ubiquitin ligase complex	;;protein binding	0%;0%;0%	0.747202	FALSE	FALSE	0	0	0	0.668885	0.0360088	0	NA	NA	0	0	0	NA
533	Control	17941	2810	3	0.0575936	14527	FBXO38	1	A0PJ52;Q6AZE0;Q6PIJ6	A0PJ52_HUMAN;Q6AZE0_HUMAN;FBX38_HUMAN	A0PJ52;Q6AZE0;Q6PIJ6	;;adaptive immune response,positive regulation of T cell mediated immune response to tumor cell,positive regulation of neuron projection development,SCF-dependent proteasomal ubiquitin-dependent protein catabolic process,protein K48-linked ubiquitination	;;nucleus,cytoplasm,cytosol,SCF ubiquitin ligase complex	;;protein binding	0%;0%;0%	0.747202	FALSE	FALSE	0	0	0	0.668885	0.0360088	0	NA	NA	0	0	0	NA
534	Control	19616	2917	4	0.116278	15943	FBXO38	1	A0PJ52;Q6AZE0;Q6PIJ6	A0PJ52_HUMAN;Q6AZE0_HUMAN;FBX38_HUMAN	A0PJ52;Q6AZE0;Q6PIJ6	;;adaptive immune response,positive regulation of T cell mediated immune response to tumor cell,positive regulation of neuron projection development,SCF-dependent proteasomal ubiquitin-dependent protein catabolic process,protein K48-linked ubiquitination	;;nucleus,cytoplasm,cytosol,SCF ubiquitin ligase complex	;;protein binding	0%;0%;0%	0.747202	FALSE	FALSE	0	0	0	0.668885	0.0360088	0	NA	NA	0	0	0	NA
535	Control	20029	2954	5	0.0764766	16293	FBXO38	1	A0PJ52;Q6AZE0;Q6PIJ6	A0PJ52_HUMAN;Q6AZE0_HUMAN;FBX38_HUMAN	A0PJ52;Q6AZE0;Q6PIJ6	;;adaptive immune response,positive regulation of T cell mediated immune response to tumor cell,positive regulation of neuron projection development,SCF-dependent proteasomal ubiquitin-dependent protein catabolic process,protein K48-linked ubiquitination	;;nucleus,cytoplasm,cytosol,SCF ubiquitin ligase complex	;;protein binding	0%;0%;0%	0.747202	FALSE	FALSE	0	0	0	0.668885	0.0360088	0	NA	NA	0	0	0	NA
536	Treated	18001	2837	1	0.120628	14676	FBXO38	1	A0PJ52;Q6AZE0;Q6PIJ6	A0PJ52_HUMAN;Q6AZE0_HUMAN;FBX38_HUMAN	A0PJ52;Q6AZE0;Q6PIJ6	;;adaptive immune response,positive regulation of T cell mediated immune response to tumor cell,positive regulation of neuron projection development,SCF-dependent proteasomal ubiquitin-dependent protein catabolic process,protein K48-linked ubiquitination	;;nucleus,cytoplasm,cytosol,SCF ubiquitin ligase complex	;;protein binding	0%;0%;0%	0.747202	FALSE	FALSE	0	0	0	0.668885	0.0360088	0	NA	NA	0	0	0	NA
537	Treated	14539	2425	2	0.220939	12039	FBXO38	1	A0PJ52;Q6AZE0;Q6PIJ6	A0PJ52_HUMAN;Q6AZE0_HUMAN;FBX38_HUMAN	A0PJ52;Q6AZE0;Q6PIJ6	;;adaptive immune response,positive regulation of T cell mediated immune response to tumor cell,positive regulation of neuron projection development,SCF-dependent proteasomal ubiquitin-dependent protein catabolic process,protein K48-linked ubiquitination	;;nucleus,cytoplasm,cytosol,SCF ubiquitin ligase complex	;;protein binding	0%;0%;0%	0.747202	FALSE	FALSE	0	0	0	0.668885	0.0360088	0	NA	NA	0	0	0	NA
538	Treated	18771	2825	3	0.124881	15276	FBXO38	1	A0PJ52;Q6AZE0;Q6PIJ6	A0PJ52_HUMAN;Q6AZE0_HUMAN;FBX38_HUMAN	A0PJ52;Q6AZE0;Q6PIJ6	;;adaptive immune response,positive regulation of T cell mediated immune response to tumor cell,positive regulation of neuron projection development,SCF-dependent proteasomal ubiquitin-dependent protein catabolic process,protein K48-linked ubiquitination	;;nucleus,cytoplasm,cytosol,SCF ubiquitin ligase complex	;;protein binding	0%;0%;0%	0.747202	FALSE	FALSE	0	0	0	0.668885	0.0360088	0	NA	NA	0	0	0	NA
539	Treated	18549	2866	4	0.153462	15193	FBXO38	1	A0PJ52;Q6AZE0;Q6PIJ6	A0PJ52_HUMAN;Q6AZE0_HUMAN;FBX38_HUMAN	A0PJ52;Q6AZE0;Q6PIJ6	;;adaptive immune response,positive regulation of T cell mediated immune response to tumor cell,positive regulation of neuron projection development,SCF-dependent proteasomal ubiquitin-dependent protein catabolic process,protein K48-linked ubiquitination	;;nucleus,cytoplasm,cytosol,SCF ubiquitin ligase complex	;;protein binding	0%;0%;0%	0.747202	FALSE	FALSE	0	0	0	0.668885	0.0360088	0	NA	NA	0	0	0	NA
540	Treated	14608	2582	5	0.238181	12829	FBXO38	1	A0PJ52;Q6AZE0;Q6PIJ6	A0PJ52_HUMAN;Q6AZE0_HUMAN;FBX38_HUMAN	A0PJ52;Q6AZE0;Q6PIJ6	;;adaptive immune response,positive regulation of T cell mediated immune response to tumor cell,positive regulation of neuron projection development,SCF-dependent proteasomal ubiquitin-dependent protein catabolic process,protein K48-linked ubiquitination	;;nucleus,cytoplasm,cytosol,SCF ubiquitin ligase complex	;;protein binding	0%;0%;0%	0.747202	FALSE	FALSE	0	0	0	0.668885	0.0360088	0	NA	NA	0	0	0	NA
541	Control	21185	2977	1	0.0690763	17141	ARHGAP26	1	A0A0S2Z508;A0A0S2Z536;A0A2R8Y5C0;A0A2R8YGB3;A0A2X0SSF1;Q9UNA1	A0A0S2Z508_HUMAN;A0A0S2Z536_HUMAN;A0A2R8Y5C0_HUMAN;A0A2R8YGB3_HUMAN;A0A2X0SSF1_HUMAN;RHG26_HUMAN	A0A0S2Z508;A0A0S2Z536;A0A2R8Y5C0;A0A2R8YGB3;A0A2X0SSF1;Q9UNA1	;;;;;signal transduction,nervous system development,actin cytoskeleton organization,regulation of catalytic activity,regulation of small GTPase mediated signal transduction	;;;;;cellular_component,cytosol,cytoskeleton,focal adhesion	;;;;;GTPase activator activity,protein binding,phospholipid binding	0%;0%;0%;0%;0%;0%	0.747309	FALSE	FALSE	0	0	0	0.668274	0.0359872	0	NA	NA	0	0	0	NA
542	Control	18946	2876	2	0.125659	15622	ARHGAP26	1	A0A0S2Z508;A0A0S2Z536;A0A2R8Y5C0;A0A2R8YGB3;A0A2X0SSF1;Q9UNA1	A0A0S2Z508_HUMAN;A0A0S2Z536_HUMAN;A0A2R8Y5C0_HUMAN;A0A2R8YGB3_HUMAN;A0A2X0SSF1_HUMAN;RHG26_HUMAN	A0A0S2Z508;A0A0S2Z536;A0A2R8Y5C0;A0A2R8YGB3;A0A2X0SSF1;Q9UNA1	;;;;;signal transduction,nervous system development,actin cytoskeleton organization,regulation of catalytic activity,regulation of small GTPase mediated signal transduction	;;;;;cellular_component,cytosol,cytoskeleton,focal adhesion	;;;;;GTPase activator activity,protein binding,phospholipid binding	0%;0%;0%;0%;0%;0%	0.747309	FALSE	FALSE	0	0	0	0.668274	0.0359872	0	NA	NA	0	0	0	NA
543	Control	17941	2810	3	0.162758	14527	ARHGAP26	1	A0A0S2Z508;A0A0S2Z536;A0A2R8Y5C0;A0A2R8YGB3;A0A2X0SSF1;Q9UNA1	A0A0S2Z508_HUMAN;A0A0S2Z536_HUMAN;A0A2R8Y5C0_HUMAN;A0A2R8YGB3_HUMAN;A0A2X0SSF1_HUMAN;RHG26_HUMAN	A0A0S2Z508;A0A0S2Z536;A0A2R8Y5C0;A0A2R8YGB3;A0A2X0SSF1;Q9UNA1	;;;;;signal transduction,nervous system development,actin cytoskeleton organization,regulation of catalytic activity,regulation of small GTPase mediated signal transduction	;;;;;cellular_component,cytosol,cytoskeleton,focal adhesion	;;;;;GTPase activator activity,protein binding,phospholipid binding	0%;0%;0%;0%;0%;0%	0.747309	FALSE	FALSE	0	0	0	0.668274	0.0359872	0	NA	NA	0	0	0	NA
544	Control	19616	2917	4	0.121265	15943	ARHGAP26	1	A0A0S2Z508;A0A0S2Z536;A0A2R8Y5C0;A0A2R8YGB3;A0A2X0SSF1;Q9UNA1	A0A0S2Z508_HUMAN;A0A0S2Z536_HUMAN;A0A2R8Y5C0_HUMAN;A0A2R8YGB3_HUMAN;A0A2X0SSF1_HUMAN;RHG26_HUMAN	A0A0S2Z508;A0A0S2Z536;A0A2R8Y5C0;A0A2R8YGB3;A0A2X0SSF1;Q9UNA1	;;;;;signal transduction,nervous system development,actin cytoskeleton organization,regulation of catalytic activity,regulation of small GTPase mediated signal transduction	;;;;;cellular_component,cytosol,cytoskeleton,focal adhesion	;;;;;GTPase activator activity,protein binding,phospholipid binding	0%;0%;0%;0%;0%;0%	0.747309	FALSE	FALSE	0	0	0	0.668274	0.0359872	0	NA	NA	0	0	0	NA
545	Control	20029	2954	5	0.0948594	16293	ARHGAP26	1	A0A0S2Z508;A0A0S2Z536;A0A2R8Y5C0;A0A2R8YGB3;A0A2X0SSF1;Q9UNA1	A0A0S2Z508_HUMAN;A0A0S2Z536_HUMAN;A0A2R8Y5C0_HUMAN;A0A2R8YGB3_HUMAN;A0A2X0SSF1_HUMAN;RHG26_HUMAN	A0A0S2Z508;A0A0S2Z536;A0A2R8Y5C0;A0A2R8YGB3;A0A2X0SSF1;Q9UNA1	;;;;;signal transduction,nervous system development,actin cytoskeleton organization,regulation of catalytic activity,regulation of small GTPase mediated signal transduction	;;;;;cellular_component,cytosol,cytoskeleton,focal adhesion	;;;;;GTPase activator activity,protein binding,phospholipid binding	0%;0%;0%;0%;0%;0%	0.747309	FALSE	FALSE	0	0	0	0.668274	0.0359872	0	NA	NA	0	0	0	NA
546	Treated	18001	2837	1	0.152012	14676	ARHGAP26	1	A0A0S2Z508;A0A0S2Z536;A0A2R8Y5C0;A0A2R8YGB3;A0A2X0SSF1;Q9UNA1	A0A0S2Z508_HUMAN;A0A0S2Z536_HUMAN;A0A2R8Y5C0_HUMAN;A0A2R8YGB3_HUMAN;A0A2X0SSF1_HUMAN;RHG26_HUMAN	A0A0S2Z508;A0A0S2Z536;A0A2R8Y5C0;A0A2R8YGB3;A0A2X0SSF1;Q9UNA1	;;;;;signal transduction,nervous system development,actin cytoskeleton organization,regulation of catalytic activity,regulation of small GTPase mediated signal transduction	;;;;;cellular_component,cytosol,cytoskeleton,focal adhesion	;;;;;GTPase activator activity,protein binding,phospholipid binding	0%;0%;0%;0%;0%;0%	0.747309	FALSE	FALSE	0	0	0	0.668274	0.0359872	0	NA	NA	0	0	0	NA
547	Treated	14539	2425	2	0.262524	12039	ARHGAP26	1	A0A0S2Z508;A0A0S2Z536;A0A2R8Y5C0;A0A2R8YGB3;A0A2X0SSF1;Q9UNA1	A0A0S2Z508_HUMAN;A0A0S2Z536_HUMAN;A0A2R8Y5C0_HUMAN;A0A2R8YGB3_HUMAN;A0A2X0SSF1_HUMAN;RHG26_HUMAN	A0A0S2Z508;A0A0S2Z536;A0A2R8Y5C0;A0A2R8YGB3;A0A2X0SSF1;Q9UNA1	;;;;;signal transduction,nervous system development,actin cytoskeleton organization,regulation of catalytic activity,regulation of small GTPase mediated signal transduction	;;;;;cellular_component,cytosol,cytoskeleton,focal adhesion	;;;;;GTPase activator activity,protein binding,phospholipid binding	0%;0%;0%;0%;0%;0%	0.747309	FALSE	FALSE	0	0	0	0.668274	0.0359872	0	NA	NA	0	0	0	NA
548	Treated	18771	2825	3	0.0553348	15276	ARHGAP26	1	A0A0S2Z508;A0A0S2Z536;A0A2R8Y5C0;A0A2R8YGB3;A0A2X0SSF1;Q9UNA1	A0A0S2Z508_HUMAN;A0A0S2Z536_HUMAN;A0A2R8Y5C0_HUMAN;A0A2R8YGB3_HUMAN;A0A2X0SSF1_HUMAN;RHG26_HUMAN	A0A0S2Z508;A0A0S2Z536;A0A2R8Y5C0;A0A2R8YGB3;A0A2X0SSF1;Q9UNA1	;;;;;signal transduction,nervous system development,actin cytoskeleton organization,regulation of catalytic activity,regulation of small GTPase mediated signal transduction	;;;;;cellular_component,cytosol,cytoskeleton,focal adhesion	;;;;;GTPase activator activity,protein binding,phospholipid binding	0%;0%;0%;0%;0%;0%	0.747309	FALSE	FALSE	0	0	0	0.668274	0.0359872	0	NA	NA	0	0	0	NA
549	Treated	18549	2866	4	0.0999833	15193	ARHGAP26	1	A0A0S2Z508;A0A0S2Z536;A0A2R8Y5C0;A0A2R8YGB3;A0A2X0SSF1;Q9UNA1	A0A0S2Z508_HUMAN;A0A0S2Z536_HUMAN;A0A2R8Y5C0_HUMAN;A0A2R8YGB3_HUMAN;A0A2X0SSF1_HUMAN;RHG26_HUMAN	A0A0S2Z508;A0A0S2Z536;A0A2R8Y5C0;A0A2R8YGB3;A0A2X0SSF1;Q9UNA1	;;;;;signal transduction,nervous system development,actin cytoskeleton organization,regulation of catalytic activity,regulation of small GTPase mediated signal transduction	;;;;;cellular_component,cytosol,cytoskeleton,focal adhesion	;;;;;GTPase activator activity,protein binding,phospholipid binding	0%;0%;0%;0%;0%;0%	0.747309	FALSE	FALSE	0	0	0	0.668274	0.0359872	0	NA	NA	0	0	0	NA
550	Treated	14608	2582	5	0.223071	12829	ARHGAP26	1	A0A0S2Z508;A0A0S2Z536;A0A2R8Y5C0;A0A2R8YGB3;A0A2X0SSF1;Q9UNA1	A0A0S2Z508_HUMAN;A0A0S2Z536_HUMAN;A0A2R8Y5C0_HUMAN;A0A2R8YGB3_HUMAN;A0A2X0SSF1_HUMAN;RHG26_HUMAN	A0A0S2Z508;A0A0S2Z536;A0A2R8Y5C0;A0A2R8YGB3;A0A2X0SSF1;Q9UNA1	;;;;;signal transduction,nervous system development,actin cytoskeleton organization,regulation of catalytic activity,regulation of small GTPase mediated signal transduction	;;;;;cellular_component,cytosol,cytoskeleton,focal adhesion	;;;;;GTPase activator activity,protein binding,phospholipid binding	0%;0%;0%;0%;0%;0%	0.747309	FALSE	FALSE	0	0	0	0.668274	0.0359872	0	NA	NA	0	0	0	NA
551	Control	21185	2977	1	0.0922795	17141	MTA1;	1	F8W9Y9;Q9BRL8	F8W9Y9_HUMAN;Q9BRL8_HUMAN	F8W9Y9;Q9BRL8	;	;	;	0%;0%	0.747508	FALSE	FALSE	0	0	0	0.667145	0.0359376	0	NA	NA	0	0	0	NA
552	Control	18946	2876	2	0.136239	15622	MTA1;	1	F8W9Y9;Q9BRL8	F8W9Y9_HUMAN;Q9BRL8_HUMAN	F8W9Y9;Q9BRL8	;	;	;	0%;0%	0.747508	FALSE	FALSE	0	0	0	0.667145	0.0359376	0	NA	NA	0	0	0	NA
553	Control	17941	2810	3	0.0990953	14527	MTA1;	1	F8W9Y9;Q9BRL8	F8W9Y9_HUMAN;Q9BRL8_HUMAN	F8W9Y9;Q9BRL8	;	;	;	0%;0%	0.747508	FALSE	FALSE	0	0	0	0.667145	0.0359376	0	NA	NA	0	0	0	NA
554	Control	19616	2917	4	0.116459	15943	MTA1;	1	F8W9Y9;Q9BRL8	F8W9Y9_HUMAN;Q9BRL8_HUMAN	F8W9Y9;Q9BRL8	;	;	;	0%;0%	0.747508	FALSE	FALSE	0	0	0	0.667145	0.0359376	0	NA	NA	0	0	0	NA
555	Control	20029	2954	5	0.0984259	16293	MTA1;	1	F8W9Y9;Q9BRL8	F8W9Y9_HUMAN;Q9BRL8_HUMAN	F8W9Y9;Q9BRL8	;	;	;	0%;0%	0.747508	FALSE	FALSE	0	0	0	0.667145	0.0359376	0	NA	NA	0	0	0	NA
556	Treated	18001	2837	1	0.131925	14676	MTA1;	1	F8W9Y9;Q9BRL8	F8W9Y9_HUMAN;Q9BRL8_HUMAN	F8W9Y9;Q9BRL8	;	;	;	0%;0%	0.747508	FALSE	FALSE	0	0	0	0.667145	0.0359376	0	NA	NA	0	0	0	NA
557	Treated	14539	2425	2	0.279872	12039	MTA1;	1	F8W9Y9;Q9BRL8	F8W9Y9_HUMAN;Q9BRL8_HUMAN	F8W9Y9;Q9BRL8	;	;	;	0%;0%	0.747508	FALSE	FALSE	0	0	0	0.667145	0.0359376	0	NA	NA	0	0	0	NA
558	Treated	18771	2825	3	0.119478	15276	MTA1;	1	F8W9Y9;Q9BRL8	F8W9Y9_HUMAN;Q9BRL8_HUMAN	F8W9Y9;Q9BRL8	;	;	;	0%;0%	0.747508	FALSE	FALSE	0	0	0	0.667145	0.0359376	0	NA	NA	0	0	0	NA
559	Treated	18549	2866	4	0.0525614	15193	MTA1;	1	F8W9Y9;Q9BRL8	F8W9Y9_HUMAN;Q9BRL8_HUMAN	F8W9Y9;Q9BRL8	;	;	;	0%;0%	0.747508	FALSE	FALSE	0	0	0	0.667145	0.0359376	0	NA	NA	0	0	0	NA
560	Treated	14608	2582	5	0.166797	12829	MTA1;	1	F8W9Y9;Q9BRL8	F8W9Y9_HUMAN;Q9BRL8_HUMAN	F8W9Y9;Q9BRL8	;	;	;	0%;0%	0.747508	FALSE	FALSE	0	0	0	0.667145	0.0359376	0	NA	NA	0	0	0	NA
561	Control	21185	2977	1	0.0873175	17141	CCDC12	1	J3KR35;Q8WUD4	J3KR35_HUMAN;CCD12_HUMAN	J3KR35;Q8WUD4	;	;U2-type spliceosomal complex,post-mRNA release spliceosomal complex	;protein binding	0%;0%	0.748603	FALSE	FALSE	0	0	0	0.660907	0.0356128	0	NA	NA	0	0	0	NA
562	Control	18946	2876	2	0.0913175	15622	CCDC12	1	J3KR35;Q8WUD4	J3KR35_HUMAN;CCD12_HUMAN	J3KR35;Q8WUD4	;	;U2-type spliceosomal complex,post-mRNA release spliceosomal complex	;protein binding	0%;0%	0.748603	FALSE	FALSE	0	0	0	0.660907	0.0356128	0	NA	NA	0	0	0	NA
563	Control	17941	2810	3	0.146178	14527	CCDC12	1	J3KR35;Q8WUD4	J3KR35_HUMAN;CCD12_HUMAN	J3KR35;Q8WUD4	;	;U2-type spliceosomal complex,post-mRNA release spliceosomal complex	;protein binding	0%;0%	0.748603	FALSE	FALSE	0	0	0	0.660907	0.0356128	0	NA	NA	0	0	0	NA
564	Control	19616	2917	4	0.0934559	15943	CCDC12	1	J3KR35;Q8WUD4	J3KR35_HUMAN;CCD12_HUMAN	J3KR35;Q8WUD4	;	;U2-type spliceosomal complex,post-mRNA release spliceosomal complex	;protein binding	0%;0%	0.748603	FALSE	FALSE	0	0	0	0.660907	0.0356128	0	NA	NA	0	0	0	NA
565	Control	20029	2954	5	0.113705	16293	CCDC12	1	J3KR35;Q8WUD4	J3KR35_HUMAN;CCD12_HUMAN	J3KR35;Q8WUD4	;	;U2-type spliceosomal complex,post-mRNA release spliceosomal complex	;protein binding	0%;0%	0.748603	FALSE	FALSE	0	0	0	0.660907	0.0356128	0	NA	NA	0	0	0	NA
566	Treated	18001	2837	1	0.0716411	14676	CCDC12	1	J3KR35;Q8WUD4	J3KR35_HUMAN;CCD12_HUMAN	J3KR35;Q8WUD4	;	;U2-type spliceosomal complex,post-mRNA release spliceosomal complex	;protein binding	0%;0%	0.748603	FALSE	FALSE	0	0	0	0.660907	0.0356128	0	NA	NA	0	0	0	NA
567	Treated	14539	2425	2	0.248251	12039	CCDC12	1	J3KR35;Q8WUD4	J3KR35_HUMAN;CCD12_HUMAN	J3KR35;Q8WUD4	;	;U2-type spliceosomal complex,post-mRNA release spliceosomal complex	;protein binding	0%;0%	0.748603	FALSE	FALSE	0	0	0	0.660907	0.0356128	0	NA	NA	0	0	0	NA
568	Treated	18771	2825	3	0.135093	15276	CCDC12	1	J3KR35;Q8WUD4	J3KR35_HUMAN;CCD12_HUMAN	J3KR35;Q8WUD4	;	;U2-type spliceosomal complex,post-mRNA release spliceosomal complex	;protein binding	0%;0%	0.748603	FALSE	FALSE	0	0	0	0.660907	0.0356128	0	NA	NA	0	0	0	NA
569	Treated	18549	2866	4	0.138888	15193	CCDC12	1	J3KR35;Q8WUD4	J3KR35_HUMAN;CCD12_HUMAN	J3KR35;Q8WUD4	;	;U2-type spliceosomal complex,post-mRNA release spliceosomal complex	;protein binding	0%;0%	0.748603	FALSE	FALSE	0	0	0	0.660907	0.0356128	0	NA	NA	0	0	0	NA
570	Treated	14608	2582	5	0.0720972	12829	CCDC12	1	J3KR35;Q8WUD4	J3KR35_HUMAN;CCD12_HUMAN	J3KR35;Q8WUD4	;	;U2-type spliceosomal complex,post-mRNA release spliceosomal complex	;protein binding	0%;0%	0.748603	FALSE	FALSE	0	0	0	0.660907	0.0356128	0	NA	NA	0	0	0	NA
571	Control	21185	2977	1	0.106682	17141	;SURF4;SURF4;SURF4	1	B7Z605;O15260;Q5T8U5;Q5T8U7	B7Z605_HUMAN;SURF4_HUMAN;Q5T8U5_HUMAN;Q5T8U7_HUMAN	B7Z605;O15260;Q5T8U5;Q5T8U7	;protein exit from endoplasmic reticulum,early endosome to Golgi transport,retrograde vesicle-mediated transport, Golgi to ER,Golgi organization,positive regulation of organelle organization,neutrophil degranulation;;	;Golgi membrane,endoplasmic reticulum membrane,endoplasmic reticulum-Golgi intermediate compartment,cytosol,plasma membrane,integral component of membrane,transport vesicle,endoplasmic reticulum-Golgi intermediate compartment membrane,azurophil granule membrane;;	;protein binding;;	0%;0%;0%;0%	0.749839	FALSE	FALSE	0	0	0	0.65383	0.0352425	0	NA	NA	0	0	0	NA
572	Control	18946	2876	2	0.0856134	15622	;SURF4;SURF4;SURF4	1	B7Z605;O15260;Q5T8U5;Q5T8U7	B7Z605_HUMAN;SURF4_HUMAN;Q5T8U5_HUMAN;Q5T8U7_HUMAN	B7Z605;O15260;Q5T8U5;Q5T8U7	;protein exit from endoplasmic reticulum,early endosome to Golgi transport,retrograde vesicle-mediated transport, Golgi to ER,Golgi organization,positive regulation of organelle organization,neutrophil degranulation;;	;Golgi membrane,endoplasmic reticulum membrane,endoplasmic reticulum-Golgi intermediate compartment,cytosol,plasma membrane,integral component of membrane,transport vesicle,endoplasmic reticulum-Golgi intermediate compartment membrane,azurophil granule membrane;;	;protein binding;;	0%;0%;0%;0%	0.749839	FALSE	FALSE	0	0	0	0.65383	0.0352425	0	NA	NA	0	0	0	NA
573	Control	17941	2810	3	0.168023	14527	;SURF4;SURF4;SURF4	1	B7Z605;O15260;Q5T8U5;Q5T8U7	B7Z605_HUMAN;SURF4_HUMAN;Q5T8U5_HUMAN;Q5T8U7_HUMAN	B7Z605;O15260;Q5T8U5;Q5T8U7	;protein exit from endoplasmic reticulum,early endosome to Golgi transport,retrograde vesicle-mediated transport, Golgi to ER,Golgi organization,positive regulation of organelle organization,neutrophil degranulation;;	;Golgi membrane,endoplasmic reticulum membrane,endoplasmic reticulum-Golgi intermediate compartment,cytosol,plasma membrane,integral component of membrane,transport vesicle,endoplasmic reticulum-Golgi intermediate compartment membrane,azurophil granule membrane;;	;protein binding;;	0%;0%;0%;0%	0.749839	FALSE	FALSE	0	0	0	0.65383	0.0352425	0	NA	NA	0	0	0	NA
574	Control	19616	2917	4	0.126657	15943	;SURF4;SURF4;SURF4	1	B7Z605;O15260;Q5T8U5;Q5T8U7	B7Z605_HUMAN;SURF4_HUMAN;Q5T8U5_HUMAN;Q5T8U7_HUMAN	B7Z605;O15260;Q5T8U5;Q5T8U7	;protein exit from endoplasmic reticulum,early endosome to Golgi transport,retrograde vesicle-mediated transport, Golgi to ER,Golgi organization,positive regulation of organelle organization,neutrophil degranulation;;	;Golgi membrane,endoplasmic reticulum membrane,endoplasmic reticulum-Golgi intermediate compartment,cytosol,plasma membrane,integral component of membrane,transport vesicle,endoplasmic reticulum-Golgi intermediate compartment membrane,azurophil granule membrane;;	;protein binding;;	0%;0%;0%;0%	0.749839	FALSE	FALSE	0	0	0	0.65383	0.0352425	0	NA	NA	0	0	0	NA
575	Control	20029	2954	5	0.119145	16293	;SURF4;SURF4;SURF4	1	B7Z605;O15260;Q5T8U5;Q5T8U7	B7Z605_HUMAN;SURF4_HUMAN;Q5T8U5_HUMAN;Q5T8U7_HUMAN	B7Z605;O15260;Q5T8U5;Q5T8U7	;protein exit from endoplasmic reticulum,early endosome to Golgi transport,retrograde vesicle-mediated transport, Golgi to ER,Golgi organization,positive regulation of organelle organization,neutrophil degranulation;;	;Golgi membrane,endoplasmic reticulum membrane,endoplasmic reticulum-Golgi intermediate compartment,cytosol,plasma membrane,integral component of membrane,transport vesicle,endoplasmic reticulum-Golgi intermediate compartment membrane,azurophil granule membrane;;	;protein binding;;	0%;0%;0%;0%	0.749839	FALSE	FALSE	0	0	0	0.65383	0.0352425	0	NA	NA	0	0	0	NA
576	Treated	18001	2837	1	0.139299	14676	;SURF4;SURF4;SURF4	1	B7Z605;O15260;Q5T8U5;Q5T8U7	B7Z605_HUMAN;SURF4_HUMAN;Q5T8U5_HUMAN;Q5T8U7_HUMAN	B7Z605;O15260;Q5T8U5;Q5T8U7	;protein exit from endoplasmic reticulum,early endosome to Golgi transport,retrograde vesicle-mediated transport, Golgi to ER,Golgi organization,positive regulation of organelle organization,neutrophil degranulation;;	;Golgi membrane,endoplasmic reticulum membrane,endoplasmic reticulum-Golgi intermediate compartment,cytosol,plasma membrane,integral component of membrane,transport vesicle,endoplasmic reticulum-Golgi intermediate compartment membrane,azurophil granule membrane;;	;protein binding;;	0%;0%;0%;0%	0.749839	FALSE	FALSE	0	0	0	0.65383	0.0352425	0	NA	NA	0	0	0	NA
577	Treated	14539	2425	2	0.110349	12039	;SURF4;SURF4;SURF4	1	B7Z605;O15260;Q5T8U5;Q5T8U7	B7Z605_HUMAN;SURF4_HUMAN;Q5T8U5_HUMAN;Q5T8U7_HUMAN	B7Z605;O15260;Q5T8U5;Q5T8U7	;protein exit from endoplasmic reticulum,early endosome to Golgi transport,retrograde vesicle-mediated transport, Golgi to ER,Golgi organization,positive regulation of organelle organization,neutrophil degranulation;;	;Golgi membrane,endoplasmic reticulum membrane,endoplasmic reticulum-Golgi intermediate compartment,cytosol,plasma membrane,integral component of membrane,transport vesicle,endoplasmic reticulum-Golgi intermediate compartment membrane,azurophil granule membrane;;	;protein binding;;	0%;0%;0%;0%	0.749839	FALSE	FALSE	0	0	0	0.65383	0.0352425	0	NA	NA	0	0	0	NA
578	Treated	18771	2825	3	0.164525	15276	;SURF4;SURF4;SURF4	1	B7Z605;O15260;Q5T8U5;Q5T8U7	B7Z605_HUMAN;SURF4_HUMAN;Q5T8U5_HUMAN;Q5T8U7_HUMAN	B7Z605;O15260;Q5T8U5;Q5T8U7	;protein exit from endoplasmic reticulum,early endosome to Golgi transport,retrograde vesicle-mediated transport, Golgi to ER,Golgi organization,positive regulation of organelle organization,neutrophil degranulation;;	;Golgi membrane,endoplasmic reticulum membrane,endoplasmic reticulum-Golgi intermediate compartment,cytosol,plasma membrane,integral component of membrane,transport vesicle,endoplasmic reticulum-Golgi intermediate compartment membrane,azurophil granule membrane;;	;protein binding;;	0%;0%;0%;0%	0.749839	FALSE	FALSE	0	0	0	0.65383	0.0352425	0	NA	NA	0	0	0	NA
579	Treated	18549	2866	4	0.0503637	15193	;SURF4;SURF4;SURF4	1	B7Z605;O15260;Q5T8U5;Q5T8U7	B7Z605_HUMAN;SURF4_HUMAN;Q5T8U5_HUMAN;Q5T8U7_HUMAN	B7Z605;O15260;Q5T8U5;Q5T8U7	;protein exit from endoplasmic reticulum,early endosome to Golgi transport,retrograde vesicle-mediated transport, Golgi to ER,Golgi organization,positive regulation of organelle organization,neutrophil degranulation;;	;Golgi membrane,endoplasmic reticulum membrane,endoplasmic reticulum-Golgi intermediate compartment,cytosol,plasma membrane,integral component of membrane,transport vesicle,endoplasmic reticulum-Golgi intermediate compartment membrane,azurophil granule membrane;;	;protein binding;;	0%;0%;0%;0%	0.749839	FALSE	FALSE	0	0	0	0.65383	0.0352425	0	NA	NA	0	0	0	NA
580	Treated	14608	2582	5	0.124154	12829	;SURF4;SURF4;SURF4	1	B7Z605;O15260;Q5T8U5;Q5T8U7	B7Z605_HUMAN;SURF4_HUMAN;Q5T8U5_HUMAN;Q5T8U7_HUMAN	B7Z605;O15260;Q5T8U5;Q5T8U7	;protein exit from endoplasmic reticulum,early endosome to Golgi transport,retrograde vesicle-mediated transport, Golgi to ER,Golgi organization,positive regulation of organelle organization,neutrophil degranulation;;	;Golgi membrane,endoplasmic reticulum membrane,endoplasmic reticulum-Golgi intermediate compartment,cytosol,plasma membrane,integral component of membrane,transport vesicle,endoplasmic reticulum-Golgi intermediate compartment membrane,azurophil granule membrane;;	;protein binding;;	0%;0%;0%;0%	0.749839	FALSE	FALSE	0	0	0	0.65383	0.0352425	0	NA	NA	0	0	0	NA
581	Control	21185	2977	1	0.0476325	17141	FAM120B;;;FAM120B;FAM120B	2	A0A0D9SEJ5;B4DG54;B4DSS4;F5GY05;Q96EK7	A0A0D9SEJ5_HUMAN;B4DG54_HUMAN;B4DSS4_HUMAN;F5GY05_HUMAN;F120B_HUMAN	A0A0D9SEJ5;B4DG54;B4DSS4;F5GY05;Q96EK7	;;;;peroxisome proliferator activated receptor signaling pathway,fat cell differentiation	;;;;nucleus	;;;;protein binding	0%;0%;0%;0%;0%	0.749998	TRUE	FALSE	0	0	0	0.652917	0.0352043	0	NA	NA	0	0	0	NA
582	Control	18946	2876	2	0.0934954	15622	FAM120B;;;FAM120B;FAM120B	2	A0A0D9SEJ5;B4DG54;B4DSS4;F5GY05;Q96EK7	A0A0D9SEJ5_HUMAN;B4DG54_HUMAN;B4DSS4_HUMAN;F5GY05_HUMAN;F120B_HUMAN	A0A0D9SEJ5;B4DG54;B4DSS4;F5GY05;Q96EK7	;;;;peroxisome proliferator activated receptor signaling pathway,fat cell differentiation	;;;;nucleus	;;;;protein binding	0%;0%;0%;0%;0%	0.749998	TRUE	FALSE	0	0	0	0.652917	0.0352043	0	NA	NA	0	0	0	NA
583	Control	17941	2810	3	0.164368	14527	FAM120B;;;FAM120B;FAM120B	2	A0A0D9SEJ5;B4DG54;B4DSS4;F5GY05;Q96EK7	A0A0D9SEJ5_HUMAN;B4DG54_HUMAN;B4DSS4_HUMAN;F5GY05_HUMAN;F120B_HUMAN	A0A0D9SEJ5;B4DG54;B4DSS4;F5GY05;Q96EK7	;;;;peroxisome proliferator activated receptor signaling pathway,fat cell differentiation	;;;;nucleus	;;;;protein binding	0%;0%;0%;0%;0%	0.749998	TRUE	FALSE	0	0	0	0.652917	0.0352043	0	NA	NA	0	0	0	NA
584	Control	19616	2917	4	0.0899748	15943	FAM120B;;;FAM120B;FAM120B	2	A0A0D9SEJ5;B4DG54;B4DSS4;F5GY05;Q96EK7	A0A0D9SEJ5_HUMAN;B4DG54_HUMAN;B4DSS4_HUMAN;F5GY05_HUMAN;F120B_HUMAN	A0A0D9SEJ5;B4DG54;B4DSS4;F5GY05;Q96EK7	;;;;peroxisome proliferator activated receptor signaling pathway,fat cell differentiation	;;;;nucleus	;;;;protein binding	0%;0%;0%;0%;0%	0.749998	TRUE	FALSE	0	0	0	0.652917	0.0352043	0	NA	NA	0	0	0	NA
585	Control	20029	2954	5	0.0611388	16293	FAM120B;;;FAM120B;FAM120B	2	A0A0D9SEJ5;B4DG54;B4DSS4;F5GY05;Q96EK7	A0A0D9SEJ5_HUMAN;B4DG54_HUMAN;B4DSS4_HUMAN;F5GY05_HUMAN;F120B_HUMAN	A0A0D9SEJ5;B4DG54;B4DSS4;F5GY05;Q96EK7	;;;;peroxisome proliferator activated receptor signaling pathway,fat cell differentiation	;;;;nucleus	;;;;protein binding	0%;0%;0%;0%;0%	0.749998	TRUE	FALSE	0	0	0	0.652917	0.0352043	0	NA	NA	0	0	0	NA
586	Treated	18001	2837	1	0.0492269	14676	FAM120B;;;FAM120B;FAM120B	2	A0A0D9SEJ5;B4DG54;B4DSS4;F5GY05;Q96EK7	A0A0D9SEJ5_HUMAN;B4DG54_HUMAN;B4DSS4_HUMAN;F5GY05_HUMAN;F120B_HUMAN	A0A0D9SEJ5;B4DG54;B4DSS4;F5GY05;Q96EK7	;;;;peroxisome proliferator activated receptor signaling pathway,fat cell differentiation	;;;;nucleus	;;;;protein binding	0%;0%;0%;0%;0%	0.749998	TRUE	FALSE	0	0	0	0.652917	0.0352043	0	NA	NA	0	0	0	NA
587	Treated	14539	2425	2	0.248211	12039	FAM120B;;;FAM120B;FAM120B	2	A0A0D9SEJ5;B4DG54;B4DSS4;F5GY05;Q96EK7	A0A0D9SEJ5_HUMAN;B4DG54_HUMAN;B4DSS4_HUMAN;F5GY05_HUMAN;F120B_HUMAN	A0A0D9SEJ5;B4DG54;B4DSS4;F5GY05;Q96EK7	;;;;peroxisome proliferator activated receptor signaling pathway,fat cell differentiation	;;;;nucleus	;;;;protein binding	0%;0%;0%;0%;0%	0.749998	TRUE	FALSE	0	0	0	0.652917	0.0352043	0	NA	NA	0	0	0	NA
588	Treated	18771	2825	3	0.117027	15276	FAM120B;;;FAM120B;FAM120B	2	A0A0D9SEJ5;B4DG54;B4DSS4;F5GY05;Q96EK7	A0A0D9SEJ5_HUMAN;B4DG54_HUMAN;B4DSS4_HUMAN;F5GY05_HUMAN;F120B_HUMAN	A0A0D9SEJ5;B4DG54;B4DSS4;F5GY05;Q96EK7	;;;;peroxisome proliferator activated receptor signaling pathway,fat cell differentiation	;;;;nucleus	;;;;protein binding	0%;0%;0%;0%;0%	0.749998	TRUE	FALSE	0	0	0	0.652917	0.0352043	0	NA	NA	0	0	0	NA
589	Treated	18549	2866	4	0.118898	15193	FAM120B;;;FAM120B;FAM120B	2	A0A0D9SEJ5;B4DG54;B4DSS4;F5GY05;Q96EK7	A0A0D9SEJ5_HUMAN;B4DG54_HUMAN;B4DSS4_HUMAN;F5GY05_HUMAN;F120B_HUMAN	A0A0D9SEJ5;B4DG54;B4DSS4;F5GY05;Q96EK7	;;;;peroxisome proliferator activated receptor signaling pathway,fat cell differentiation	;;;;nucleus	;;;;protein binding	0%;0%;0%;0%;0%	0.749998	TRUE	FALSE	0	0	0	0.652917	0.0352043	0	NA	NA	0	0	0	NA
590	Treated	14608	2582	5	0.138144	12829	FAM120B;;;FAM120B;FAM120B	2	A0A0D9SEJ5;B4DG54;B4DSS4;F5GY05;Q96EK7	A0A0D9SEJ5_HUMAN;B4DG54_HUMAN;B4DSS4_HUMAN;F5GY05_HUMAN;F120B_HUMAN	A0A0D9SEJ5;B4DG54;B4DSS4;F5GY05;Q96EK7	;;;;peroxisome proliferator activated receptor signaling pathway,fat cell differentiation	;;;;nucleus	;;;;protein binding	0%;0%;0%;0%;0%	0.749998	TRUE	FALSE	0	0	0	0.652917	0.0352043	0	NA	NA	0	0	0	NA
591	Control	21185	2977	1	0.112189	17141	NA	1	B4DWQ3	B4DWQ3_HUMAN	B4DWQ3	NA	NA	NA	0	0.751294	FALSE	FALSE	0	0	0	0.645448	0.0348125	0	NA	NA	0	0	0	NA
592	Control	18946	2876	2	0.0879534	15622	NA	1	B4DWQ3	B4DWQ3_HUMAN	B4DWQ3	NA	NA	NA	0	0.751294	FALSE	FALSE	0	0	0	0.645448	0.0348125	0	NA	NA	0	0	0	NA
593	Control	17941	2810	3	0.15569	14527	NA	1	B4DWQ3	B4DWQ3_HUMAN	B4DWQ3	NA	NA	NA	0	0.751294	FALSE	FALSE	0	0	0	0.645448	0.0348125	0	NA	NA	0	0	0	NA
594	Control	19616	2917	4	0.0551861	15943	NA	1	B4DWQ3	B4DWQ3_HUMAN	B4DWQ3	NA	NA	NA	0	0.751294	FALSE	FALSE	0	0	0	0.645448	0.0348125	0	NA	NA	0	0	0	NA
595	Control	20029	2954	5	0.109607	16293	NA	1	B4DWQ3	B4DWQ3_HUMAN	B4DWQ3	NA	NA	NA	0	0.751294	FALSE	FALSE	0	0	0	0.645448	0.0348125	0	NA	NA	0	0	0	NA
596	Treated	18001	2837	1	0.0721636	14676	NA	1	B4DWQ3	B4DWQ3_HUMAN	B4DWQ3	NA	NA	NA	0	0.751294	FALSE	FALSE	0	0	0	0.645448	0.0348125	0	NA	NA	0	0	0	NA
597	Treated	14539	2425	2	0.193412	12039	NA	1	B4DWQ3	B4DWQ3_HUMAN	B4DWQ3	NA	NA	NA	0	0.751294	FALSE	FALSE	0	0	0	0.645448	0.0348125	0	NA	NA	0	0	0	NA
598	Treated	18771	2825	3	0.168084	15276	NA	1	B4DWQ3	B4DWQ3_HUMAN	B4DWQ3	NA	NA	NA	0	0.751294	FALSE	FALSE	0	0	0	0.645448	0.0348125	0	NA	NA	0	0	0	NA
599	Treated	18549	2866	4	0.146864	15193	NA	1	B4DWQ3	B4DWQ3_HUMAN	B4DWQ3	NA	NA	NA	0	0.751294	FALSE	FALSE	0	0	0	0.645448	0.0348125	0	NA	NA	0	0	0	NA
600	Treated	14608	2582	5	0.0683443	12829	NA	1	B4DWQ3	B4DWQ3_HUMAN	B4DWQ3	NA	NA	NA	0	0.751294	FALSE	FALSE	0	0	0	0.645448	0.0348125	0	NA	NA	0	0	0	NA
601	Control	21185	2977	1	0.0935047	17141	TBC1D22B	1	Q9NU19	TB22B_HUMAN	Q9NU19	regulation of cilium assembly,intracellular protein transport,activation of GTPase activity	NA	protein binding,14-3-3 protein binding,GTPase activator activity	0	0.752392	TRUE	FALSE	0	0	0	0.639083	0.03448	0	NA	NA	0	0	0	NA
602	Control	18946	2876	2	0.0451374	15622	TBC1D22B	1	Q9NU19	TB22B_HUMAN	Q9NU19	regulation of cilium assembly,intracellular protein transport,activation of GTPase activity	NA	protein binding,14-3-3 protein binding,GTPase activator activity	0	0.752392	TRUE	FALSE	0	0	0	0.639083	0.03448	0	NA	NA	0	0	0	NA
603	Control	17941	2810	3	0.151314	14527	TBC1D22B	1	Q9NU19	TB22B_HUMAN	Q9NU19	regulation of cilium assembly,intracellular protein transport,activation of GTPase activity	NA	protein binding,14-3-3 protein binding,GTPase activator activity	0	0.752392	TRUE	FALSE	0	0	0	0.639083	0.03448	0	NA	NA	0	0	0	NA
604	Control	19616	2917	4	0.0792698	15943	TBC1D22B	1	Q9NU19	TB22B_HUMAN	Q9NU19	regulation of cilium assembly,intracellular protein transport,activation of GTPase activity	NA	protein binding,14-3-3 protein binding,GTPase activator activity	0	0.752392	TRUE	FALSE	0	0	0	0.639083	0.03448	0	NA	NA	0	0	0	NA
605	Control	20029	2954	5	0.10314	16293	TBC1D22B	1	Q9NU19	TB22B_HUMAN	Q9NU19	regulation of cilium assembly,intracellular protein transport,activation of GTPase activity	NA	protein binding,14-3-3 protein binding,GTPase activator activity	0	0.752392	TRUE	FALSE	0	0	0	0.639083	0.03448	0	NA	NA	0	0	0	NA
606	Treated	18001	2837	1	0.153131	14676	TBC1D22B	1	Q9NU19	TB22B_HUMAN	Q9NU19	regulation of cilium assembly,intracellular protein transport,activation of GTPase activity	NA	protein binding,14-3-3 protein binding,GTPase activator activity	0	0.752392	TRUE	FALSE	0	0	0	0.639083	0.03448	0	NA	NA	0	0	0	NA
607	Treated	14539	2425	2	0.255305	12039	TBC1D22B	1	Q9NU19	TB22B_HUMAN	Q9NU19	regulation of cilium assembly,intracellular protein transport,activation of GTPase activity	NA	protein binding,14-3-3 protein binding,GTPase activator activity	0	0.752392	TRUE	FALSE	0	0	0	0.639083	0.03448	0	NA	NA	0	0	0	NA
608	Treated	18771	2825	3	0.128997	15276	TBC1D22B	1	Q9NU19	TB22B_HUMAN	Q9NU19	regulation of cilium assembly,intracellular protein transport,activation of GTPase activity	NA	protein binding,14-3-3 protein binding,GTPase activator activity	0	0.752392	TRUE	FALSE	0	0	0	0.639083	0.03448	0	NA	NA	0	0	0	NA
609	Treated	18549	2866	4	0.0780903	15193	TBC1D22B	1	Q9NU19	TB22B_HUMAN	Q9NU19	regulation of cilium assembly,intracellular protein transport,activation of GTPase activity	NA	protein binding,14-3-3 protein binding,GTPase activator activity	0	0.752392	TRUE	FALSE	0	0	0	0.639083	0.03448	0	NA	NA	0	0	0	NA
610	Treated	14608	2582	5	0.232936	12829	TBC1D22B	1	Q9NU19	TB22B_HUMAN	Q9NU19	regulation of cilium assembly,intracellular protein transport,activation of GTPase activity	NA	protein binding,14-3-3 protein binding,GTPase activator activity	0	0.752392	TRUE	FALSE	0	0	0	0.639083	0.03448	0	NA	NA	0	0	0	NA
611	Control	21185	2977	1	0.10537	17141	PDLIM4	1	P50479	PDLI4_HUMAN	P50479	actin cytoskeleton reorganization,excitatory chemical synaptic transmission,heart development,actin cytoskeleton organization,muscle structure development	stress fiber,nucleus,cytoplasm,cytoskeleton,lamellipodium,early endosome membrane,early endosome lumen,recycling endosome lumen,dendritic spine,postsynaptic membrane,perinuclear region of cytoplasm,recycling endosome membrane,filamentous actin,Z disc,adherens junction	protein binding,protein phosphatase binding,protein homodimerization activity,metal ion binding,alpha-actinin binding,actin binding,muscle alpha-actinin binding	0	0.754205	TRUE	FALSE	0	0	0	0.628502	0.0339198	0	NA	NA	0	0	0	NA
612	Control	18946	2876	2	0.131461	15622	PDLIM4	1	P50479	PDLI4_HUMAN	P50479	actin cytoskeleton reorganization,excitatory chemical synaptic transmission,heart development,actin cytoskeleton organization,muscle structure development	stress fiber,nucleus,cytoplasm,cytoskeleton,lamellipodium,early endosome membrane,early endosome lumen,recycling endosome lumen,dendritic spine,postsynaptic membrane,perinuclear region of cytoplasm,recycling endosome membrane,filamentous actin,Z disc,adherens junction	protein binding,protein phosphatase binding,protein homodimerization activity,metal ion binding,alpha-actinin binding,actin binding,muscle alpha-actinin binding	0	0.754205	TRUE	FALSE	0	0	0	0.628502	0.0339198	0	NA	NA	0	0	0	NA
613	Control	17941	2810	3	0.166389	14527	PDLIM4	1	P50479	PDLI4_HUMAN	P50479	actin cytoskeleton reorganization,excitatory chemical synaptic transmission,heart development,actin cytoskeleton organization,muscle structure development	stress fiber,nucleus,cytoplasm,cytoskeleton,lamellipodium,early endosome membrane,early endosome lumen,recycling endosome lumen,dendritic spine,postsynaptic membrane,perinuclear region of cytoplasm,recycling endosome membrane,filamentous actin,Z disc,adherens junction	protein binding,protein phosphatase binding,protein homodimerization activity,metal ion binding,alpha-actinin binding,actin binding,muscle alpha-actinin binding	0	0.754205	TRUE	FALSE	0	0	0	0.628502	0.0339198	0	NA	NA	0	0	0	NA
614	Control	19616	2917	4	0.130309	15943	PDLIM4	1	P50479	PDLI4_HUMAN	P50479	actin cytoskeleton reorganization,excitatory chemical synaptic transmission,heart development,actin cytoskeleton organization,muscle structure development	stress fiber,nucleus,cytoplasm,cytoskeleton,lamellipodium,early endosome membrane,early endosome lumen,recycling endosome lumen,dendritic spine,postsynaptic membrane,perinuclear region of cytoplasm,recycling endosome membrane,filamentous actin,Z disc,adherens junction	protein binding,protein phosphatase binding,protein homodimerization activity,metal ion binding,alpha-actinin binding,actin binding,muscle alpha-actinin binding	0	0.754205	TRUE	FALSE	0	0	0	0.628502	0.0339198	0	NA	NA	0	0	0	NA
615	Control	20029	2954	5	0.114039	16293	PDLIM4	1	P50479	PDLI4_HUMAN	P50479	actin cytoskeleton reorganization,excitatory chemical synaptic transmission,heart development,actin cytoskeleton organization,muscle structure development	stress fiber,nucleus,cytoplasm,cytoskeleton,lamellipodium,early endosome membrane,early endosome lumen,recycling endosome lumen,dendritic spine,postsynaptic membrane,perinuclear region of cytoplasm,recycling endosome membrane,filamentous actin,Z disc,adherens junction	protein binding,protein phosphatase binding,protein homodimerization activity,metal ion binding,alpha-actinin binding,actin binding,muscle alpha-actinin binding	0	0.754205	TRUE	FALSE	0	0	0	0.628502	0.0339198	0	NA	NA	0	0	0	NA
616	Treated	18001	2837	1	0.0889127	14676	PDLIM4	1	P50479	PDLI4_HUMAN	P50479	actin cytoskeleton reorganization,excitatory chemical synaptic transmission,heart development,actin cytoskeleton organization,muscle structure development	stress fiber,nucleus,cytoplasm,cytoskeleton,lamellipodium,early endosome membrane,early endosome lumen,recycling endosome lumen,dendritic spine,postsynaptic membrane,perinuclear region of cytoplasm,recycling endosome membrane,filamentous actin,Z disc,adherens junction	protein binding,protein phosphatase binding,protein homodimerization activity,metal ion binding,alpha-actinin binding,actin binding,muscle alpha-actinin binding	0	0.754205	TRUE	FALSE	0	0	0	0.628502	0.0339198	0	NA	NA	0	0	0	NA
617	Treated	14539	2425	2	0.285198	12039	PDLIM4	1	P50479	PDLI4_HUMAN	P50479	actin cytoskeleton reorganization,excitatory chemical synaptic transmission,heart development,actin cytoskeleton organization,muscle structure development	stress fiber,nucleus,cytoplasm,cytoskeleton,lamellipodium,early endosome membrane,early endosome lumen,recycling endosome lumen,dendritic spine,postsynaptic membrane,perinuclear region of cytoplasm,recycling endosome membrane,filamentous actin,Z disc,adherens junction	protein binding,protein phosphatase binding,protein homodimerization activity,metal ion binding,alpha-actinin binding,actin binding,muscle alpha-actinin binding	0	0.754205	TRUE	FALSE	0	0	0	0.628502	0.0339198	0	NA	NA	0	0	0	NA
618	Treated	18771	2825	3	0.0484315	15276	PDLIM4	1	P50479	PDLI4_HUMAN	P50479	actin cytoskeleton reorganization,excitatory chemical synaptic transmission,heart development,actin cytoskeleton organization,muscle structure development	stress fiber,nucleus,cytoplasm,cytoskeleton,lamellipodium,early endosome membrane,early endosome lumen,recycling endosome lumen,dendritic spine,postsynaptic membrane,perinuclear region of cytoplasm,recycling endosome membrane,filamentous actin,Z disc,adherens junction	protein binding,protein phosphatase binding,protein homodimerization activity,metal ion binding,alpha-actinin binding,actin binding,muscle alpha-actinin binding	0	0.754205	TRUE	FALSE	0	0	0	0.628502	0.0339198	0	NA	NA	0	0	0	NA
619	Treated	18549	2866	4	0.112829	15193	PDLIM4	1	P50479	PDLI4_HUMAN	P50479	actin cytoskeleton reorganization,excitatory chemical synaptic transmission,heart development,actin cytoskeleton organization,muscle structure development	stress fiber,nucleus,cytoplasm,cytoskeleton,lamellipodium,early endosome membrane,early endosome lumen,recycling endosome lumen,dendritic spine,postsynaptic membrane,perinuclear region of cytoplasm,recycling endosome membrane,filamentous actin,Z disc,adherens junction	protein binding,protein phosphatase binding,protein homodimerization activity,metal ion binding,alpha-actinin binding,actin binding,muscle alpha-actinin binding	0	0.754205	TRUE	FALSE	0	0	0	0.628502	0.0339198	0	NA	NA	0	0	0	NA
620	Treated	14608	2582	5	0.235279	12829	PDLIM4	1	P50479	PDLI4_HUMAN	P50479	actin cytoskeleton reorganization,excitatory chemical synaptic transmission,heart development,actin cytoskeleton organization,muscle structure development	stress fiber,nucleus,cytoplasm,cytoskeleton,lamellipodium,early endosome membrane,early endosome lumen,recycling endosome lumen,dendritic spine,postsynaptic membrane,perinuclear region of cytoplasm,recycling endosome membrane,filamentous actin,Z disc,adherens junction	protein binding,protein phosphatase binding,protein homodimerization activity,metal ion binding,alpha-actinin binding,actin binding,muscle alpha-actinin binding	0	0.754205	TRUE	FALSE	0	0	0	0.628502	0.0339198	0	NA	NA	0	0	0	NA
621	Control	21185	2977	1	0.0837656	17141	CDK4	1	A0A024RBB6;F8VTV8;F8VWX7;F8VXD2;F8VYH9;F8VZ51;F8VZZ0;P11802;Q6LC83	A0A024RBB6_HUMAN;F8VTV8_HUMAN;F8VWX7_HUMAN;F8VXD2_HUMAN;F8VYH9_HUMAN;F8VZ51_HUMAN;F8VZZ0_HUMAN;CDK4_HUMAN;Q6LC83_HUMAN	A0A024RBB6;F8VTV8;F8VWX7;F8VXD2;F8VYH9;F8VZ51;F8VZZ0;P11802;Q6LC83	;;;;;;;G1/S transition of mitotic cell cycle,lens development in camera-type eye,protein phosphorylation,signal transduction,circadian rhythm,positive regulation of cell proliferation,response to toxic substance,response to lead ion,regulation of gene expression,positive regulation of G2/M transition of mitotic cell cycle,granulocyte differentiation,animal organ regeneration,cellular response to …	;;;;;;;chromatin,nucleus,nucleoplasm,nucleolus,cytosol,bicellular tight junction,nuclear membrane,perinuclear region of cytoplasm,cyclin-dependent protein kinase holoenzyme complex,transcription factor complex,cyclin D2-CDK4 complex,mediator complex;	;;;;;;;cyclin-dependent protein serine/threonine kinase activity,protein binding,ATP binding,cyclin binding,macromolecular complex binding,Requires Ontology,RNA polymerase II carboxy-terminal domain kinase activity;	0%;0%;0%;0%;0%;0%;0%;0%;0%	0.755352	TRUE	FALSE	0	0	0	0.621763	0.0335666	0	NA	NA	0	0	0	NA
622	Control	18946	2876	2	0.0428609	15622	CDK4	1	A0A024RBB6;F8VTV8;F8VWX7;F8VXD2;F8VYH9;F8VZ51;F8VZZ0;P11802;Q6LC83	A0A024RBB6_HUMAN;F8VTV8_HUMAN;F8VWX7_HUMAN;F8VXD2_HUMAN;F8VYH9_HUMAN;F8VZ51_HUMAN;F8VZZ0_HUMAN;CDK4_HUMAN;Q6LC83_HUMAN	A0A024RBB6;F8VTV8;F8VWX7;F8VXD2;F8VYH9;F8VZ51;F8VZZ0;P11802;Q6LC83	;;;;;;;G1/S transition of mitotic cell cycle,lens development in camera-type eye,protein phosphorylation,signal transduction,circadian rhythm,positive regulation of cell proliferation,response to toxic substance,response to lead ion,regulation of gene expression,positive regulation of G2/M transition of mitotic cell cycle,granulocyte differentiation,animal organ regeneration,cellular response to …	;;;;;;;chromatin,nucleus,nucleoplasm,nucleolus,cytosol,bicellular tight junction,nuclear membrane,perinuclear region of cytoplasm,cyclin-dependent protein kinase holoenzyme complex,transcription factor complex,cyclin D2-CDK4 complex,mediator complex;	;;;;;;;cyclin-dependent protein serine/threonine kinase activity,protein binding,ATP binding,cyclin binding,macromolecular complex binding,Requires Ontology,RNA polymerase II carboxy-terminal domain kinase activity;	0%;0%;0%;0%;0%;0%;0%;0%;0%	0.755352	TRUE	FALSE	0	0	0	0.621763	0.0335666	0	NA	NA	0	0	0	NA
623	Control	17941	2810	3	0.136104	14527	CDK4	1	A0A024RBB6;F8VTV8;F8VWX7;F8VXD2;F8VYH9;F8VZ51;F8VZZ0;P11802;Q6LC83	A0A024RBB6_HUMAN;F8VTV8_HUMAN;F8VWX7_HUMAN;F8VXD2_HUMAN;F8VYH9_HUMAN;F8VZ51_HUMAN;F8VZZ0_HUMAN;CDK4_HUMAN;Q6LC83_HUMAN	A0A024RBB6;F8VTV8;F8VWX7;F8VXD2;F8VYH9;F8VZ51;F8VZZ0;P11802;Q6LC83	;;;;;;;G1/S transition of mitotic cell cycle,lens development in camera-type eye,protein phosphorylation,signal transduction,circadian rhythm,positive regulation of cell proliferation,response to toxic substance,response to lead ion,regulation of gene expression,positive regulation of G2/M transition of mitotic cell cycle,granulocyte differentiation,animal organ regeneration,cellular response to …	;;;;;;;chromatin,nucleus,nucleoplasm,nucleolus,cytosol,bicellular tight junction,nuclear membrane,perinuclear region of cytoplasm,cyclin-dependent protein kinase holoenzyme complex,transcription factor complex,cyclin D2-CDK4 complex,mediator complex;	;;;;;;;cyclin-dependent protein serine/threonine kinase activity,protein binding,ATP binding,cyclin binding,macromolecular complex binding,Requires Ontology,RNA polymerase II carboxy-terminal domain kinase activity;	0%;0%;0%;0%;0%;0%;0%;0%;0%	0.755352	TRUE	FALSE	0	0	0	0.621763	0.0335666	0	NA	NA	0	0	0	NA
624	Control	19616	2917	4	0.11704	15943	CDK4	1	A0A024RBB6;F8VTV8;F8VWX7;F8VXD2;F8VYH9;F8VZ51;F8VZZ0;P11802;Q6LC83	A0A024RBB6_HUMAN;F8VTV8_HUMAN;F8VWX7_HUMAN;F8VXD2_HUMAN;F8VYH9_HUMAN;F8VZ51_HUMAN;F8VZZ0_HUMAN;CDK4_HUMAN;Q6LC83_HUMAN	A0A024RBB6;F8VTV8;F8VWX7;F8VXD2;F8VYH9;F8VZ51;F8VZZ0;P11802;Q6LC83	;;;;;;;G1/S transition of mitotic cell cycle,lens development in camera-type eye,protein phosphorylation,signal transduction,circadian rhythm,positive regulation of cell proliferation,response to toxic substance,response to lead ion,regulation of gene expression,positive regulation of G2/M transition of mitotic cell cycle,granulocyte differentiation,animal organ regeneration,cellular response to …	;;;;;;;chromatin,nucleus,nucleoplasm,nucleolus,cytosol,bicellular tight junction,nuclear membrane,perinuclear region of cytoplasm,cyclin-dependent protein kinase holoenzyme complex,transcription factor complex,cyclin D2-CDK4 complex,mediator complex;	;;;;;;;cyclin-dependent protein serine/threonine kinase activity,protein binding,ATP binding,cyclin binding,macromolecular complex binding,Requires Ontology,RNA polymerase II carboxy-terminal domain kinase activity;	0%;0%;0%;0%;0%;0%;0%;0%;0%	0.755352	TRUE	FALSE	0	0	0	0.621763	0.0335666	0	NA	NA	0	0	0	NA
625	Control	20029	2954	5	0.101219	16293	CDK4	1	A0A024RBB6;F8VTV8;F8VWX7;F8VXD2;F8VYH9;F8VZ51;F8VZZ0;P11802;Q6LC83	A0A024RBB6_HUMAN;F8VTV8_HUMAN;F8VWX7_HUMAN;F8VXD2_HUMAN;F8VYH9_HUMAN;F8VZ51_HUMAN;F8VZZ0_HUMAN;CDK4_HUMAN;Q6LC83_HUMAN	A0A024RBB6;F8VTV8;F8VWX7;F8VXD2;F8VYH9;F8VZ51;F8VZZ0;P11802;Q6LC83	;;;;;;;G1/S transition of mitotic cell cycle,lens development in camera-type eye,protein phosphorylation,signal transduction,circadian rhythm,positive regulation of cell proliferation,response to toxic substance,response to lead ion,regulation of gene expression,positive regulation of G2/M transition of mitotic cell cycle,granulocyte differentiation,animal organ regeneration,cellular response to …	;;;;;;;chromatin,nucleus,nucleoplasm,nucleolus,cytosol,bicellular tight junction,nuclear membrane,perinuclear region of cytoplasm,cyclin-dependent protein kinase holoenzyme complex,transcription factor complex,cyclin D2-CDK4 complex,mediator complex;	;;;;;;;cyclin-dependent protein serine/threonine kinase activity,protein binding,ATP binding,cyclin binding,macromolecular complex binding,Requires Ontology,RNA polymerase II carboxy-terminal domain kinase activity;	0%;0%;0%;0%;0%;0%;0%;0%;0%	0.755352	TRUE	FALSE	0	0	0	0.621763	0.0335666	0	NA	NA	0	0	0	NA
626	Treated	18001	2837	1	0.0786172	14676	CDK4	1	A0A024RBB6;F8VTV8;F8VWX7;F8VXD2;F8VYH9;F8VZ51;F8VZZ0;P11802;Q6LC83	A0A024RBB6_HUMAN;F8VTV8_HUMAN;F8VWX7_HUMAN;F8VXD2_HUMAN;F8VYH9_HUMAN;F8VZ51_HUMAN;F8VZZ0_HUMAN;CDK4_HUMAN;Q6LC83_HUMAN	A0A024RBB6;F8VTV8;F8VWX7;F8VXD2;F8VYH9;F8VZ51;F8VZZ0;P11802;Q6LC83	;;;;;;;G1/S transition of mitotic cell cycle,lens development in camera-type eye,protein phosphorylation,signal transduction,circadian rhythm,positive regulation of cell proliferation,response to toxic substance,response to lead ion,regulation of gene expression,positive regulation of G2/M transition of mitotic cell cycle,granulocyte differentiation,animal organ regeneration,cellular response to …	;;;;;;;chromatin,nucleus,nucleoplasm,nucleolus,cytosol,bicellular tight junction,nuclear membrane,perinuclear region of cytoplasm,cyclin-dependent protein kinase holoenzyme complex,transcription factor complex,cyclin D2-CDK4 complex,mediator complex;	;;;;;;;cyclin-dependent protein serine/threonine kinase activity,protein binding,ATP binding,cyclin binding,macromolecular complex binding,Requires Ontology,RNA polymerase II carboxy-terminal domain kinase activity;	0%;0%;0%;0%;0%;0%;0%;0%;0%	0.755352	TRUE	FALSE	0	0	0	0.621763	0.0335666	0	NA	NA	0	0	0	NA
627	Treated	14539	2425	2	0.258531	12039	CDK4	1	A0A024RBB6;F8VTV8;F8VWX7;F8VXD2;F8VYH9;F8VZ51;F8VZZ0;P11802;Q6LC83	A0A024RBB6_HUMAN;F8VTV8_HUMAN;F8VWX7_HUMAN;F8VXD2_HUMAN;F8VYH9_HUMAN;F8VZ51_HUMAN;F8VZZ0_HUMAN;CDK4_HUMAN;Q6LC83_HUMAN	A0A024RBB6;F8VTV8;F8VWX7;F8VXD2;F8VYH9;F8VZ51;F8VZZ0;P11802;Q6LC83	;;;;;;;G1/S transition of mitotic cell cycle,lens development in camera-type eye,protein phosphorylation,signal transduction,circadian rhythm,positive regulation of cell proliferation,response to toxic substance,response to lead ion,regulation of gene expression,positive regulation of G2/M transition of mitotic cell cycle,granulocyte differentiation,animal organ regeneration,cellular response to …	;;;;;;;chromatin,nucleus,nucleoplasm,nucleolus,cytosol,bicellular tight junction,nuclear membrane,perinuclear region of cytoplasm,cyclin-dependent protein kinase holoenzyme complex,transcription factor complex,cyclin D2-CDK4 complex,mediator complex;	;;;;;;;cyclin-dependent protein serine/threonine kinase activity,protein binding,ATP binding,cyclin binding,macromolecular complex binding,Requires Ontology,RNA polymerase II carboxy-terminal domain kinase activity;	0%;0%;0%;0%;0%;0%;0%;0%;0%	0.755352	TRUE	FALSE	0	0	0	0.621763	0.0335666	0	NA	NA	0	0	0	NA
628	Treated	18771	2825	3	0.0752113	15276	CDK4	1	A0A024RBB6;F8VTV8;F8VWX7;F8VXD2;F8VYH9;F8VZ51;F8VZZ0;P11802;Q6LC83	A0A024RBB6_HUMAN;F8VTV8_HUMAN;F8VWX7_HUMAN;F8VXD2_HUMAN;F8VYH9_HUMAN;F8VZ51_HUMAN;F8VZZ0_HUMAN;CDK4_HUMAN;Q6LC83_HUMAN	A0A024RBB6;F8VTV8;F8VWX7;F8VXD2;F8VYH9;F8VZ51;F8VZZ0;P11802;Q6LC83	;;;;;;;G1/S transition of mitotic cell cycle,lens development in camera-type eye,protein phosphorylation,signal transduction,circadian rhythm,positive regulation of cell proliferation,response to toxic substance,response to lead ion,regulation of gene expression,positive regulation of G2/M transition of mitotic cell cycle,granulocyte differentiation,animal organ regeneration,cellular response to …	;;;;;;;chromatin,nucleus,nucleoplasm,nucleolus,cytosol,bicellular tight junction,nuclear membrane,perinuclear region of cytoplasm,cyclin-dependent protein kinase holoenzyme complex,transcription factor complex,cyclin D2-CDK4 complex,mediator complex;	;;;;;;;cyclin-dependent protein serine/threonine kinase activity,protein binding,ATP binding,cyclin binding,macromolecular complex binding,Requires Ontology,RNA polymerase II carboxy-terminal domain kinase activity;	0%;0%;0%;0%;0%;0%;0%;0%;0%	0.755352	TRUE	FALSE	0	0	0	0.621763	0.0335666	0	NA	NA	0	0	0	NA
629	Treated	18549	2866	4	0.0693281	15193	CDK4	1	A0A024RBB6;F8VTV8;F8VWX7;F8VXD2;F8VYH9;F8VZ51;F8VZZ0;P11802;Q6LC83	A0A024RBB6_HUMAN;F8VTV8_HUMAN;F8VWX7_HUMAN;F8VXD2_HUMAN;F8VYH9_HUMAN;F8VZ51_HUMAN;F8VZZ0_HUMAN;CDK4_HUMAN;Q6LC83_HUMAN	A0A024RBB6;F8VTV8;F8VWX7;F8VXD2;F8VYH9;F8VZ51;F8VZZ0;P11802;Q6LC83	;;;;;;;G1/S transition of mitotic cell cycle,lens development in camera-type eye,protein phosphorylation,signal transduction,circadian rhythm,positive regulation of cell proliferation,response to toxic substance,response to lead ion,regulation of gene expression,positive regulation of G2/M transition of mitotic cell cycle,granulocyte differentiation,animal organ regeneration,cellular response to …	;;;;;;;chromatin,nucleus,nucleoplasm,nucleolus,cytosol,bicellular tight junction,nuclear membrane,perinuclear region of cytoplasm,cyclin-dependent protein kinase holoenzyme complex,transcription factor complex,cyclin D2-CDK4 complex,mediator complex;	;;;;;;;cyclin-dependent protein serine/threonine kinase activity,protein binding,ATP binding,cyclin binding,macromolecular complex binding,Requires Ontology,RNA polymerase II carboxy-terminal domain kinase activity;	0%;0%;0%;0%;0%;0%;0%;0%;0%	0.755352	TRUE	FALSE	0	0	0	0.621763	0.0335666	0	NA	NA	0	0	0	NA
630	Treated	14608	2582	5	0.191131	12829	CDK4	1	A0A024RBB6;F8VTV8;F8VWX7;F8VXD2;F8VYH9;F8VZ51;F8VZZ0;P11802;Q6LC83	A0A024RBB6_HUMAN;F8VTV8_HUMAN;F8VWX7_HUMAN;F8VXD2_HUMAN;F8VYH9_HUMAN;F8VZ51_HUMAN;F8VZZ0_HUMAN;CDK4_HUMAN;Q6LC83_HUMAN	A0A024RBB6;F8VTV8;F8VWX7;F8VXD2;F8VYH9;F8VZ51;F8VZZ0;P11802;Q6LC83	;;;;;;;G1/S transition of mitotic cell cycle,lens development in camera-type eye,protein phosphorylation,signal transduction,circadian rhythm,positive regulation of cell proliferation,response to toxic substance,response to lead ion,regulation of gene expression,positive regulation of G2/M transition of mitotic cell cycle,granulocyte differentiation,animal organ regeneration,cellular response to …	;;;;;;;chromatin,nucleus,nucleoplasm,nucleolus,cytosol,bicellular tight junction,nuclear membrane,perinuclear region of cytoplasm,cyclin-dependent protein kinase holoenzyme complex,transcription factor complex,cyclin D2-CDK4 complex,mediator complex;	;;;;;;;cyclin-dependent protein serine/threonine kinase activity,protein binding,ATP binding,cyclin binding,macromolecular complex binding,Requires Ontology,RNA polymerase II carboxy-terminal domain kinase activity;	0%;0%;0%;0%;0%;0%;0%;0%;0%	0.755352	TRUE	FALSE	0	0	0	0.621763	0.0335666	0	NA	NA	0	0	0	NA
631	Control	21185	2977	1	0.0438359	17141	TBL1Y;;TBL1Y	1	A0A024R189;B4DP68;Q9BQ87	A0A024R189_HUMAN;B4DP68_HUMAN;TBL1Y_HUMAN	A0A024R189;B4DP68;Q9BQ87	;;negative regulation of transcription, DNA-templated,histone deacetylation,regulation of transcription from RNA polymerase II promoter	;;nucleus,nucleoplasm,histone deacetylase complex	;;protein binding,transcription corepressor activity	0%;0%;0%	0.755883	TRUE	FALSE	0	0	0	0.618629	0.0334079	0	NA	NA	0	0	0	NA
632	Control	18946	2876	2	0.107791	15622	TBL1Y;;TBL1Y	1	A0A024R189;B4DP68;Q9BQ87	A0A024R189_HUMAN;B4DP68_HUMAN;TBL1Y_HUMAN	A0A024R189;B4DP68;Q9BQ87	;;negative regulation of transcription, DNA-templated,histone deacetylation,regulation of transcription from RNA polymerase II promoter	;;nucleus,nucleoplasm,histone deacetylase complex	;;protein binding,transcription corepressor activity	0%;0%;0%	0.755883	TRUE	FALSE	0	0	0	0.618629	0.0334079	0	NA	NA	0	0	0	NA
633	Control	17941	2810	3	0.0494716	14527	TBL1Y;;TBL1Y	1	A0A024R189;B4DP68;Q9BQ87	A0A024R189_HUMAN;B4DP68_HUMAN;TBL1Y_HUMAN	A0A024R189;B4DP68;Q9BQ87	;;negative regulation of transcription, DNA-templated,histone deacetylation,regulation of transcription from RNA polymerase II promoter	;;nucleus,nucleoplasm,histone deacetylase complex	;;protein binding,transcription corepressor activity	0%;0%;0%	0.755883	TRUE	FALSE	0	0	0	0.618629	0.0334079	0	NA	NA	0	0	0	NA
634	Control	19616	2917	4	0.0708452	15943	TBL1Y;;TBL1Y	1	A0A024R189;B4DP68;Q9BQ87	A0A024R189_HUMAN;B4DP68_HUMAN;TBL1Y_HUMAN	A0A024R189;B4DP68;Q9BQ87	;;negative regulation of transcription, DNA-templated,histone deacetylation,regulation of transcription from RNA polymerase II promoter	;;nucleus,nucleoplasm,histone deacetylase complex	;;protein binding,transcription corepressor activity	0%;0%;0%	0.755883	TRUE	FALSE	0	0	0	0.618629	0.0334079	0	NA	NA	0	0	0	NA
635	Control	20029	2954	5	0.100166	16293	TBL1Y;;TBL1Y	1	A0A024R189;B4DP68;Q9BQ87	A0A024R189_HUMAN;B4DP68_HUMAN;TBL1Y_HUMAN	A0A024R189;B4DP68;Q9BQ87	;;negative regulation of transcription, DNA-templated,histone deacetylation,regulation of transcription from RNA polymerase II promoter	;;nucleus,nucleoplasm,histone deacetylase complex	;;protein binding,transcription corepressor activity	0%;0%;0%	0.755883	TRUE	FALSE	0	0	0	0.618629	0.0334079	0	NA	NA	0	0	0	NA
636	Treated	18001	2837	1	0.140028	14676	TBL1Y;;TBL1Y	1	A0A024R189;B4DP68;Q9BQ87	A0A024R189_HUMAN;B4DP68_HUMAN;TBL1Y_HUMAN	A0A024R189;B4DP68;Q9BQ87	;;negative regulation of transcription, DNA-templated,histone deacetylation,regulation of transcription from RNA polymerase II promoter	;;nucleus,nucleoplasm,histone deacetylase complex	;;protein binding,transcription corepressor activity	0%;0%;0%	0.755883	TRUE	FALSE	0	0	0	0.618629	0.0334079	0	NA	NA	0	0	0	NA
637	Treated	14539	2425	2	0.270645	12039	TBL1Y;;TBL1Y	1	A0A024R189;B4DP68;Q9BQ87	A0A024R189_HUMAN;B4DP68_HUMAN;TBL1Y_HUMAN	A0A024R189;B4DP68;Q9BQ87	;;negative regulation of transcription, DNA-templated,histone deacetylation,regulation of transcription from RNA polymerase II promoter	;;nucleus,nucleoplasm,histone deacetylase complex	;;protein binding,transcription corepressor activity	0%;0%;0%	0.755883	TRUE	FALSE	0	0	0	0.618629	0.0334079	0	NA	NA	0	0	0	NA
638	Treated	18771	2825	3	0.0676328	15276	TBL1Y;;TBL1Y	1	A0A024R189;B4DP68;Q9BQ87	A0A024R189_HUMAN;B4DP68_HUMAN;TBL1Y_HUMAN	A0A024R189;B4DP68;Q9BQ87	;;negative regulation of transcription, DNA-templated,histone deacetylation,regulation of transcription from RNA polymerase II promoter	;;nucleus,nucleoplasm,histone deacetylase complex	;;protein binding,transcription corepressor activity	0%;0%;0%	0.755883	TRUE	FALSE	0	0	0	0.618629	0.0334079	0	NA	NA	0	0	0	NA
639	Treated	18549	2866	4	0.0739462	15193	TBL1Y;;TBL1Y	1	A0A024R189;B4DP68;Q9BQ87	A0A024R189_HUMAN;B4DP68_HUMAN;TBL1Y_HUMAN	A0A024R189;B4DP68;Q9BQ87	;;negative regulation of transcription, DNA-templated,histone deacetylation,regulation of transcription from RNA polymerase II promoter	;;nucleus,nucleoplasm,histone deacetylase complex	;;protein binding,transcription corepressor activity	0%;0%;0%	0.755883	TRUE	FALSE	0	0	0	0.618629	0.0334079	0	NA	NA	0	0	0	NA
640	Treated	14608	2582	5	0.177397	12829	TBL1Y;;TBL1Y	1	A0A024R189;B4DP68;Q9BQ87	A0A024R189_HUMAN;B4DP68_HUMAN;TBL1Y_HUMAN	A0A024R189;B4DP68;Q9BQ87	;;negative regulation of transcription, DNA-templated,histone deacetylation,regulation of transcription from RNA polymerase II promoter	;;nucleus,nucleoplasm,histone deacetylase complex	;;protein binding,transcription corepressor activity	0%;0%;0%	0.755883	TRUE	FALSE	0	0	0	0.618629	0.0334079	0	NA	NA	0	0	0	NA
641	Control	21185	2977	1	0.100092	17141	ACSF3	1	F5H362;F5H5A1;F5H755;H0YGC7;Q4G176;Q6P2C7	F5H362_HUMAN;F5H5A1_HUMAN;F5H755_HUMAN;H0YGC7_HUMAN;ACSF3_HUMAN;Q6P2C7_HUMAN	F5H362;F5H5A1;F5H755;H0YGC7;Q4G176;Q6P2C7	;;;;fatty acid metabolic process,fatty acid biosynthetic process,long-chain fatty-acyl-CoA biosynthetic process,malonate catabolic process;	;;;;mitochondrion,mitochondrial matrix;	;;;;protein binding,ATP binding,acid-thiol ligase activity,very long-chain fatty acid-CoA ligase activity,malonyl-CoA synthetase activity,CoA-ligase activity;	0%;0%;0%;0%;0%;0%	0.75711	TRUE	FALSE	0	0	0	0.611353	0.0330254	0	NA	NA	0	0	0	NA
642	Control	18946	2876	2	0.0415393	15622	ACSF3	1	F5H362;F5H5A1;F5H755;H0YGC7;Q4G176;Q6P2C7	F5H362_HUMAN;F5H5A1_HUMAN;F5H755_HUMAN;H0YGC7_HUMAN;ACSF3_HUMAN;Q6P2C7_HUMAN	F5H362;F5H5A1;F5H755;H0YGC7;Q4G176;Q6P2C7	;;;;fatty acid metabolic process,fatty acid biosynthetic process,long-chain fatty-acyl-CoA biosynthetic process,malonate catabolic process;	;;;;mitochondrion,mitochondrial matrix;	;;;;protein binding,ATP binding,acid-thiol ligase activity,very long-chain fatty acid-CoA ligase activity,malonyl-CoA synthetase activity,CoA-ligase activity;	0%;0%;0%;0%;0%;0%	0.75711	TRUE	FALSE	0	0	0	0.611353	0.0330254	0	NA	NA	0	0	0	NA
643	Control	17941	2810	3	0.159271	14527	ACSF3	1	F5H362;F5H5A1;F5H755;H0YGC7;Q4G176;Q6P2C7	F5H362_HUMAN;F5H5A1_HUMAN;F5H755_HUMAN;H0YGC7_HUMAN;ACSF3_HUMAN;Q6P2C7_HUMAN	F5H362;F5H5A1;F5H755;H0YGC7;Q4G176;Q6P2C7	;;;;fatty acid metabolic process,fatty acid biosynthetic process,long-chain fatty-acyl-CoA biosynthetic process,malonate catabolic process;	;;;;mitochondrion,mitochondrial matrix;	;;;;protein binding,ATP binding,acid-thiol ligase activity,very long-chain fatty acid-CoA ligase activity,malonyl-CoA synthetase activity,CoA-ligase activity;	0%;0%;0%;0%;0%;0%	0.75711	TRUE	FALSE	0	0	0	0.611353	0.0330254	0	NA	NA	0	0	0	NA
644	Control	19616	2917	4	0.116505	15943	ACSF3	1	F5H362;F5H5A1;F5H755;H0YGC7;Q4G176;Q6P2C7	F5H362_HUMAN;F5H5A1_HUMAN;F5H755_HUMAN;H0YGC7_HUMAN;ACSF3_HUMAN;Q6P2C7_HUMAN	F5H362;F5H5A1;F5H755;H0YGC7;Q4G176;Q6P2C7	;;;;fatty acid metabolic process,fatty acid biosynthetic process,long-chain fatty-acyl-CoA biosynthetic process,malonate catabolic process;	;;;;mitochondrion,mitochondrial matrix;	;;;;protein binding,ATP binding,acid-thiol ligase activity,very long-chain fatty acid-CoA ligase activity,malonyl-CoA synthetase activity,CoA-ligase activity;	0%;0%;0%;0%;0%;0%	0.75711	TRUE	FALSE	0	0	0	0.611353	0.0330254	0	NA	NA	0	0	0	NA
645	Control	20029	2954	5	0.101705	16293	ACSF3	1	F5H362;F5H5A1;F5H755;H0YGC7;Q4G176;Q6P2C7	F5H362_HUMAN;F5H5A1_HUMAN;F5H755_HUMAN;H0YGC7_HUMAN;ACSF3_HUMAN;Q6P2C7_HUMAN	F5H362;F5H5A1;F5H755;H0YGC7;Q4G176;Q6P2C7	;;;;fatty acid metabolic process,fatty acid biosynthetic process,long-chain fatty-acyl-CoA biosynthetic process,malonate catabolic process;	;;;;mitochondrion,mitochondrial matrix;	;;;;protein binding,ATP binding,acid-thiol ligase activity,very long-chain fatty acid-CoA ligase activity,malonyl-CoA synthetase activity,CoA-ligase activity;	0%;0%;0%;0%;0%;0%	0.75711	TRUE	FALSE	0	0	0	0.611353	0.0330254	0	NA	NA	0	0	0	NA
646	Treated	18001	2837	1	0.0901593	14676	ACSF3	1	F5H362;F5H5A1;F5H755;H0YGC7;Q4G176;Q6P2C7	F5H362_HUMAN;F5H5A1_HUMAN;F5H755_HUMAN;H0YGC7_HUMAN;ACSF3_HUMAN;Q6P2C7_HUMAN	F5H362;F5H5A1;F5H755;H0YGC7;Q4G176;Q6P2C7	;;;;fatty acid metabolic process,fatty acid biosynthetic process,long-chain fatty-acyl-CoA biosynthetic process,malonate catabolic process;	;;;;mitochondrion,mitochondrial matrix;	;;;;protein binding,ATP binding,acid-thiol ligase activity,very long-chain fatty acid-CoA ligase activity,malonyl-CoA synthetase activity,CoA-ligase activity;	0%;0%;0%;0%;0%;0%	0.75711	TRUE	FALSE	0	0	0	0.611353	0.0330254	0	NA	NA	0	0	0	NA
647	Treated	14539	2425	2	0.290081	12039	ACSF3	1	F5H362;F5H5A1;F5H755;H0YGC7;Q4G176;Q6P2C7	F5H362_HUMAN;F5H5A1_HUMAN;F5H755_HUMAN;H0YGC7_HUMAN;ACSF3_HUMAN;Q6P2C7_HUMAN	F5H362;F5H5A1;F5H755;H0YGC7;Q4G176;Q6P2C7	;;;;fatty acid metabolic process,fatty acid biosynthetic process,long-chain fatty-acyl-CoA biosynthetic process,malonate catabolic process;	;;;;mitochondrion,mitochondrial matrix;	;;;;protein binding,ATP binding,acid-thiol ligase activity,very long-chain fatty acid-CoA ligase activity,malonyl-CoA synthetase activity,CoA-ligase activity;	0%;0%;0%;0%;0%;0%	0.75711	TRUE	FALSE	0	0	0	0.611353	0.0330254	0	NA	NA	0	0	0	NA
648	Treated	18771	2825	3	0.150375	15276	ACSF3	1	F5H362;F5H5A1;F5H755;H0YGC7;Q4G176;Q6P2C7	F5H362_HUMAN;F5H5A1_HUMAN;F5H755_HUMAN;H0YGC7_HUMAN;ACSF3_HUMAN;Q6P2C7_HUMAN	F5H362;F5H5A1;F5H755;H0YGC7;Q4G176;Q6P2C7	;;;;fatty acid metabolic process,fatty acid biosynthetic process,long-chain fatty-acyl-CoA biosynthetic process,malonate catabolic process;	;;;;mitochondrion,mitochondrial matrix;	;;;;protein binding,ATP binding,acid-thiol ligase activity,very long-chain fatty acid-CoA ligase activity,malonyl-CoA synthetase activity,CoA-ligase activity;	0%;0%;0%;0%;0%;0%	0.75711	TRUE	FALSE	0	0	0	0.611353	0.0330254	0	NA	NA	0	0	0	NA
649	Treated	18549	2866	4	0.122426	15193	ACSF3	1	F5H362;F5H5A1;F5H755;H0YGC7;Q4G176;Q6P2C7	F5H362_HUMAN;F5H5A1_HUMAN;F5H755_HUMAN;H0YGC7_HUMAN;ACSF3_HUMAN;Q6P2C7_HUMAN	F5H362;F5H5A1;F5H755;H0YGC7;Q4G176;Q6P2C7	;;;;fatty acid metabolic process,fatty acid biosynthetic process,long-chain fatty-acyl-CoA biosynthetic process,malonate catabolic process;	;;;;mitochondrion,mitochondrial matrix;	;;;;protein binding,ATP binding,acid-thiol ligase activity,very long-chain fatty acid-CoA ligase activity,malonyl-CoA synthetase activity,CoA-ligase activity;	0%;0%;0%;0%;0%;0%	0.75711	TRUE	FALSE	0	0	0	0.611353	0.0330254	0	NA	NA	0	0	0	NA
650	Treated	14608	2582	5	0.185558	12829	ACSF3	1	F5H362;F5H5A1;F5H755;H0YGC7;Q4G176;Q6P2C7	F5H362_HUMAN;F5H5A1_HUMAN;F5H755_HUMAN;H0YGC7_HUMAN;ACSF3_HUMAN;Q6P2C7_HUMAN	F5H362;F5H5A1;F5H755;H0YGC7;Q4G176;Q6P2C7	;;;;fatty acid metabolic process,fatty acid biosynthetic process,long-chain fatty-acyl-CoA biosynthetic process,malonate catabolic process;	;;;;mitochondrion,mitochondrial matrix;	;;;;protein binding,ATP binding,acid-thiol ligase activity,very long-chain fatty acid-CoA ligase activity,malonyl-CoA synthetase activity,CoA-ligase activity;	0%;0%;0%;0%;0%;0%	0.75711	TRUE	FALSE	0	0	0	0.611353	0.0330254	0	NA	NA	0	0	0	NA
651	Control	21185	2977	1	0.107566	17141	ARF6;;ARF6	1	P62330;Q5U025;Q6FH17	ARF6_HUMAN;Q5U025_HUMAN;Q6FH17_HUMAN	P62330;Q5U025;Q6FH17	liver development,cell cycle,cell adhesion,nervous system development,vesicle-mediated transport,cell differentiation,positive regulation of actin filament polymerization,cortical actin cytoskeleton organization,endocytic recycling,myeloid cell apoptotic process,protein localization to cell surface,regulation of Rac protein signal transduction,protein localization to endosome,negative regulation …	ruffle,endosome,Golgi apparatus,cytosol,plasma membrane,focal adhesion,cell cortex,membrane,endocytic vesicle,filopodium membrane,early endosome membrane,cleavage furrow,recycling endosome membrane,extracellular exosome,Flemming body,presynapse,glutamatergic synapse,cytoplasm;;	GTPase activity,protein binding,GTP binding,GDP binding,thioesterase binding,protein N-terminus binding;;	0%;0%;0%	0.757188	FALSE	FALSE	0	0	0	0.610891	0.0330108	0	NA	NA	0	0	0	NA
652	Control	18946	2876	2	0.128791	15622	ARF6;;ARF6	1	P62330;Q5U025;Q6FH17	ARF6_HUMAN;Q5U025_HUMAN;Q6FH17_HUMAN	P62330;Q5U025;Q6FH17	liver development,cell cycle,cell adhesion,nervous system development,vesicle-mediated transport,cell differentiation,positive regulation of actin filament polymerization,cortical actin cytoskeleton organization,endocytic recycling,myeloid cell apoptotic process,protein localization to cell surface,regulation of Rac protein signal transduction,protein localization to endosome,negative regulation …	ruffle,endosome,Golgi apparatus,cytosol,plasma membrane,focal adhesion,cell cortex,membrane,endocytic vesicle,filopodium membrane,early endosome membrane,cleavage furrow,recycling endosome membrane,extracellular exosome,Flemming body,presynapse,glutamatergic synapse,cytoplasm;;	GTPase activity,protein binding,GTP binding,GDP binding,thioesterase binding,protein N-terminus binding;;	0%;0%;0%	0.757188	FALSE	FALSE	0	0	0	0.610891	0.0330108	0	NA	NA	0	0	0	NA
653	Control	17941	2810	3	0.146737	14527	ARF6;;ARF6	1	P62330;Q5U025;Q6FH17	ARF6_HUMAN;Q5U025_HUMAN;Q6FH17_HUMAN	P62330;Q5U025;Q6FH17	liver development,cell cycle,cell adhesion,nervous system development,vesicle-mediated transport,cell differentiation,positive regulation of actin filament polymerization,cortical actin cytoskeleton organization,endocytic recycling,myeloid cell apoptotic process,protein localization to cell surface,regulation of Rac protein signal transduction,protein localization to endosome,negative regulation …	ruffle,endosome,Golgi apparatus,cytosol,plasma membrane,focal adhesion,cell cortex,membrane,endocytic vesicle,filopodium membrane,early endosome membrane,cleavage furrow,recycling endosome membrane,extracellular exosome,Flemming body,presynapse,glutamatergic synapse,cytoplasm;;	GTPase activity,protein binding,GTP binding,GDP binding,thioesterase binding,protein N-terminus binding;;	0%;0%;0%	0.757188	FALSE	FALSE	0	0	0	0.610891	0.0330108	0	NA	NA	0	0	0	NA
654	Control	19616	2917	4	0.109496	15943	ARF6;;ARF6	1	P62330;Q5U025;Q6FH17	ARF6_HUMAN;Q5U025_HUMAN;Q6FH17_HUMAN	P62330;Q5U025;Q6FH17	liver development,cell cycle,cell adhesion,nervous system development,vesicle-mediated transport,cell differentiation,positive regulation of actin filament polymerization,cortical actin cytoskeleton organization,endocytic recycling,myeloid cell apoptotic process,protein localization to cell surface,regulation of Rac protein signal transduction,protein localization to endosome,negative regulation …	ruffle,endosome,Golgi apparatus,cytosol,plasma membrane,focal adhesion,cell cortex,membrane,endocytic vesicle,filopodium membrane,early endosome membrane,cleavage furrow,recycling endosome membrane,extracellular exosome,Flemming body,presynapse,glutamatergic synapse,cytoplasm;;	GTPase activity,protein binding,GTP binding,GDP binding,thioesterase binding,protein N-terminus binding;;	0%;0%;0%	0.757188	FALSE	FALSE	0	0	0	0.610891	0.0330108	0	NA	NA	0	0	0	NA
655	Control	20029	2954	5	0.0956855	16293	ARF6;;ARF6	1	P62330;Q5U025;Q6FH17	ARF6_HUMAN;Q5U025_HUMAN;Q6FH17_HUMAN	P62330;Q5U025;Q6FH17	liver development,cell cycle,cell adhesion,nervous system development,vesicle-mediated transport,cell differentiation,positive regulation of actin filament polymerization,cortical actin cytoskeleton organization,endocytic recycling,myeloid cell apoptotic process,protein localization to cell surface,regulation of Rac protein signal transduction,protein localization to endosome,negative regulation …	ruffle,endosome,Golgi apparatus,cytosol,plasma membrane,focal adhesion,cell cortex,membrane,endocytic vesicle,filopodium membrane,early endosome membrane,cleavage furrow,recycling endosome membrane,extracellular exosome,Flemming body,presynapse,glutamatergic synapse,cytoplasm;;	GTPase activity,protein binding,GTP binding,GDP binding,thioesterase binding,protein N-terminus binding;;	0%;0%;0%	0.757188	FALSE	FALSE	0	0	0	0.610891	0.0330108	0	NA	NA	0	0	0	NA
656	Treated	18001	2837	1	0.165842	14676	ARF6;;ARF6	1	P62330;Q5U025;Q6FH17	ARF6_HUMAN;Q5U025_HUMAN;Q6FH17_HUMAN	P62330;Q5U025;Q6FH17	liver development,cell cycle,cell adhesion,nervous system development,vesicle-mediated transport,cell differentiation,positive regulation of actin filament polymerization,cortical actin cytoskeleton organization,endocytic recycling,myeloid cell apoptotic process,protein localization to cell surface,regulation of Rac protein signal transduction,protein localization to endosome,negative regulation …	ruffle,endosome,Golgi apparatus,cytosol,plasma membrane,focal adhesion,cell cortex,membrane,endocytic vesicle,filopodium membrane,early endosome membrane,cleavage furrow,recycling endosome membrane,extracellular exosome,Flemming body,presynapse,glutamatergic synapse,cytoplasm;;	GTPase activity,protein binding,GTP binding,GDP binding,thioesterase binding,protein N-terminus binding;;	0%;0%;0%	0.757188	FALSE	FALSE	0	0	0	0.610891	0.0330108	0	NA	NA	0	0	0	NA
657	Treated	14539	2425	2	0.119218	12039	ARF6;;ARF6	1	P62330;Q5U025;Q6FH17	ARF6_HUMAN;Q5U025_HUMAN;Q6FH17_HUMAN	P62330;Q5U025;Q6FH17	liver development,cell cycle,cell adhesion,nervous system development,vesicle-mediated transport,cell differentiation,positive regulation of actin filament polymerization,cortical actin cytoskeleton organization,endocytic recycling,myeloid cell apoptotic process,protein localization to cell surface,regulation of Rac protein signal transduction,protein localization to endosome,negative regulation …	ruffle,endosome,Golgi apparatus,cytosol,plasma membrane,focal adhesion,cell cortex,membrane,endocytic vesicle,filopodium membrane,early endosome membrane,cleavage furrow,recycling endosome membrane,extracellular exosome,Flemming body,presynapse,glutamatergic synapse,cytoplasm;;	GTPase activity,protein binding,GTP binding,GDP binding,thioesterase binding,protein N-terminus binding;;	0%;0%;0%	0.757188	FALSE	FALSE	0	0	0	0.610891	0.0330108	0	NA	NA	0	0	0	NA
658	Treated	18771	2825	3	0.0688614	15276	ARF6;;ARF6	1	P62330;Q5U025;Q6FH17	ARF6_HUMAN;Q5U025_HUMAN;Q6FH17_HUMAN	P62330;Q5U025;Q6FH17	liver development,cell cycle,cell adhesion,nervous system development,vesicle-mediated transport,cell differentiation,positive regulation of actin filament polymerization,cortical actin cytoskeleton organization,endocytic recycling,myeloid cell apoptotic process,protein localization to cell surface,regulation of Rac protein signal transduction,protein localization to endosome,negative regulation …	ruffle,endosome,Golgi apparatus,cytosol,plasma membrane,focal adhesion,cell cortex,membrane,endocytic vesicle,filopodium membrane,early endosome membrane,cleavage furrow,recycling endosome membrane,extracellular exosome,Flemming body,presynapse,glutamatergic synapse,cytoplasm;;	GTPase activity,protein binding,GTP binding,GDP binding,thioesterase binding,protein N-terminus binding;;	0%;0%;0%	0.757188	FALSE	FALSE	0	0	0	0.610891	0.0330108	0	NA	NA	0	0	0	NA
[truncated: 32,502 more rows]

## Sheet: Table S2
Table S2: Differentially expressed protiens (DEQMS)
	logFC	AveExpr	t	P.Value	adj.P.Val	B	gene	count	sca.t	sca.P.Value	sca.adj.pval	Gene.name	col	log.sca.pval
H0YLF3	3.5295	16.0815	4.05552	0.0021054	0.0268135	-1.37518	H0YLF3	1	4.08416	0.00168038	0.0230528	B2M	A	2.77459
A0A024QZQ2;C9JIZ6;P07602;Q53FJ5;Q59EN5	3.26357	19.8499	5.34096	0.000282311	0.0121875	0.640995	A0A024QZQ2;C9JIZ6;P07602;Q53FJ5;Q59EN5	7	5.57998	0.000144848	0.00827664	PSAP	A	3.83909
A0A384MDT9;Q86SX6	2.76187	14.5779	3.53448	0.00505472	0.0430413	-2.25005	A0A384MDT9;Q86SX6	1	3.52971	0.00447323	0.036764	GLRX5	A	2.34938
[truncated: 493 more rows]

## Sheet: Table S3
Table S3: STRING database k-means cluserting of downregulated proteins
[truncated: 434 more rows]

## Sheet: Table S4
Table S4: STRING Database PPI Reactome Pathway Enrichment Analysis (Downregulated Proteins Cluster 1, 2 and 3)
[truncated: 178 more rows]

[truncated: 7 more sheets: Table S5 , Table S6, Table S7, Table S8, Table S9, Table S10, Table S11]
